# Supplementary material for: Which interventions for alcohol use should be included in a universal healthcare benefit package? An umbrella review of targeted interventions to address harmful drinking and dependence
Source: BMC Public Health. 2023 Feb 23;23:382. doi: 10.1186/s12889-023-15152-6 (PMC9948368; doi:10.1186/s12889-023-15152-6)
Supplement: Supplementary file 4 — Additional file 4. [file 12889_2023_15152_MOESM4_ESM.xlsx]

## Sheet: 1) DATA EXTRACTION
GENERAL
Record all data as specified in the paper (cut and paste)
Note NR for any information that is not recorded/specified in the paper
Note NA for not applicable
If information in the paper is not stated in the required format, note * and record the data in the format in the paper
Citation details			Details of the review		PICOS									Methodology (state methods used for results)										Results			Discussion			Sources of bias		Comments
Unique identifier	First author (surname)	Year	Objectives	Type of review	Population (as described in selection criteria)		Intervention (as described in methods)					Comparator (as described in selection criteria)	Context/setting (as described in selection criteria)	Search strategy (refer to table 3)				Methods for data synthesis (state methods used for results)		Heterogeneity			Quality assessment tool for risk of bias	Country/ies	Characteristics of participants (report control + intervention)		Policy recommendations	Future research recommendations	Limitations (cut and paste from the discussion)	Conflict of interest	Funding source
					Alcohol consumption	Specific population	Is the intervention(s) classified as recovery management?	Category	Type of intervention	Drug class (if relevant)	Drug name (if relevant)			Number of electronic databases searched	Name of electronic databases searched	Inclusion of grey literature	Date range	Data synthesis methods	Frequentist or Bayesian	Methods to assess heterogeneity	Methods to explore heterogeneity	Is publication bias assessed?			Age	% female
The number to identify the paper in Covidence	Last name of the first author	Year the SR was published	As stated in the introduction (not the abstract)	Options: 1) Systematic review 2) Systematic review with meta-analysis 3) Meta-analysis planned but not completed (e.g. insufficient studies or heterogeneity)	For example, occasional drinker, risky drinker, diagnosis with AUD	Only complete if relevant (i.e. if the intervention is not delivered to the general population). For example, young adults aged between 12 and 21 years, pregnant women, individuals diagnosed with comorbid AUD and depression	Recovery management describes interventions provided after discharge from AUD treatment. Also called maintenance treatment or long-term recovery. 1) Yes - only recovery management 2) Yes - recovery management and short-term treatment 3) No	Select from table 1 (list all that apply): 1) Screening, brief intervention, referral 2) Psychosocial interventions 3) Pharmacological interventions 4) Combination (either within or across categories) 5) Other (specify)	Specify all that apply from table 1	Only complete if the PICOS [methods] specifies a particular sub-set of pharmacological interventions. Specify all that apply from table 2.	Only complete if the PICOS [methods] specifies specific drug names. List the name of all drugs (by class, if multiple drug classes are included).	List all comparators specified in the PICOS question. If relevant, use the categories specified in table 1.	For example, community-based, pharmacy-based, app, telephone-based	Electronic databases of peer-reviewed papers. Do not include grey literature sources.	List all (refer to table 3 for list of electronic databases and grey literature sources).	Yes/no e.g. Google Scholar, clinical trials registries, WHO guidelines	Time period of the search. Summarise across databases.	For systematic reviews: 1) narrative synthesis For meta-analysis: 2) direct meta-analysis 3) network meta-analysis is performed (also called indirect comparison)	If stated, note whether meta-analysis uses frequentist or Bayesian methods	For example, chi squared test, I squared test, Cochrane Q test	For example, meta-regression (to identify the source of heterogeneity), sensitivity analysis, sub-group analysis	Publication bias may be referred to as reporting bias or small study effect, and may be assessed using a funnel plot or the Egger test. Yes/No	Specify the tool to assess study quality. If no specific tool was used, note the criteria to assess study quality.	List all countries and the number of RCTs conducted in each.	Give the min and max mean age across RCTs. If the SR does not report average age from each RCT, put a * before noting the data included in the review.	Give the min and max % female across RCTs.	Describe summary of findings from the conclusion and, if relevant, any recommendations for policy (e.g. whether to introduce a new intervention or remove an intervention from package of services).	As stated by study authors (if any).	State the limitations as described by the study authors.	1) Is there a conflict of interest statement (Y/N)? 2) If yes, are there conflicts of interest to declare (Y/N)?	Funding source for the systematic review. Do not include funding statements for individual authors.	Optional - provide any extra comments that are not covered elsewhere on the data extraction form
10	Palpacuer	2018	The objective of this study was to test the efficacy of treatments (1) from head-to-head comparisons, and (2) from indirect comparisons using a network meta- analysis.	2	alcohol dependence or alcohol use disorders (AUDs)	adults (aged 18 years and over) with a diagnosis of alcohol use disorders (AUDs) and/or alcohol dependence. We focused on non-abstinent patients. As detoxification is generally obtained after 5–7 days, we included patients with fewer than 5 days’ abstinence before the beginning of the study	2	3	3.2	A,E,G,H	A)Topiramate;E)Baclofe;G)Acamprosate;H)Nalmefene,Naltrexone	each other or against placebo	NR	3	PubMed/Medline,Cochrane library,Embase	Yes	inception -June 2016	2 and 3	Network meta-analyses enabling indirect comparisons were performed using the graph-theoretical method , a frequentist approach	visual inspection of the forest plot, the Q statistic and the I-squared (I2) index.	meta-regressions	Yes	Cochrane Collaboration tool	North America (20), Europe(9), Asia(2),Australia (1),	placebo, minimun : 28.1(SD 10.7)maximum :52.8 (SD 7.4) ;intervention ,minimum : 29.9(SD 12.0) maximun: 51(SD 10.1)	placebo, minimun : 0% maximum :45.8% ;intervention ,minimum : 0% maximun: 45%	To conclude, our results suggest that no treatment currently has high-grade evidence for pharmacologically controlled drinking in the treatment of patients suffering from alcohol dependence or alcohol use disorders. At best, some showed low to medium efficacy in reducing drinking, but across a range of studies with a high risk of bias. Although based on all available data in the public domain, th…	Overall, there is no evidence for a significant reduction in serious adverse events or in mortality. As for studies on substances aiming to maintain abstinence, no study was designed with sufficient power, and study durations were inadequate to investigate these health outcomes. In addition, any pharmacological approach that might benefit patients by reducing their alcohol consumption might also …	Interestingly, despite the major limitations we have raised, our data suggests that topiramate could be considered as the most effective treatment, with medium to large effect sizes on most consumption outcomes (but with very low confidence in the evidence). This result, which should be considered exploratory, is nonetheless interesting to an- alyse. Indeed, it would be tempting to promote the us…	1-Y, 2-N	Rennes CHU (CORECT : Comité de la Recherche Clinique et Translationnelle)
12	Cheng	2020	To determine the most effective interventions in recently detoxified, alcohol dependent patients for implementation in primary care.	2	alcohol dependency diagnosed by standardised clinical tools and who became detoxified within four weeks	adults aged 18 years and older	3	2,3,4	2.1, 3.2, combimed intervention.	D, E, G, H, I	D) disulfiram E) Baclofen G) acamprosate H) naltrexone I) Nefazodone+CBT, NTX+GHB+EST, NTX+EST, GHB+EST	Placebo Treatment as usual	primary care settings.	4	Medline Embase PsycINFO CENTRAL	Yes	From inception to 3 March 2020	3	NR	Heterogeneity was assessed using the results of the pairwise analyses, and between study variance for the network meta-analyses (τ2).	NR	No	the RoB 2 tool was used to assess the risk of bias in five domains of the randomised trials18: bias arising from the randomisation process, deviations from intended interventions, missing outcome data, measurement of the outcome, and selection of the reported result. Domain level judgments led to an overall risk of bias judgment for each study result. Two reviewers (LAM, RGE, GJM, and AM paired w…	North America(12) Europe(46) Asia(3) South America(3)	43.2	0.22	Weak evidence suggested that acamprosate might be effective in the longer term. Most interventions identified in this review were not associated with enough evidence to make recommendations in clinical practice.	NR	1) we focused on the maintenance of abstinence. While this is of direct relevance to clinical practice and service planning, it means we excluded studies that investigated the effect of interventions in reducing alcohol consumption in alcohol dependent people who are still drinking (eg, nalmefene46 and topiramate46) rather than maintaining abstinence. 2) definitions of detoxification were ambiguo…	1-N	the School for Primary Care Research, National Institute for Health Research
16	Minozzi	2018	To assess the efficacy and safety of baclofen for treating people with AUD, who are currently drinking, with the aim of achieving and maintaining abstinence or reducing alcohol consumption.	2	Alcohol use disorder	Adults (18 years and older), currently with AUD according to DSM-III.	2	3	3.2	E	E) Baclofen	placebo or any other pharmacological relapse prevention treatment	outpatient setting	7	Cochrane Drugs and Alcohol Specialised Register, CENTRAL, MEDLINE, Embase, PsycINFO, Web of Science, CINAHL	Yes	1800 - January 2018	2	NR	I squared statistic (Higgins 2003), and the Chi squared test.	sensitivity analysis	to indicate possible publication bias if there were at least 10 studies included in the meta-analysis. We did not inspect funnel plot because we included fewer than 10 studies in the meta-analyses	Cochrane Handbook for Systematic Reviews of Interventions (Higgins 2017)	USA (5) Australia (1) France (1) Germany (1) India (1) Israel (1) Italy (1) Netherlands (1)	The mean age of participants was 48 years	0.31	None of the primary or secondary outcomes of the review showed evidence of a difference between baclofen and placebo. Baclofen was similar to placebo in both maintaining continuous abstinence and in reducing drinking frequency or drinking amount. Evidence from meta-analytic integrations of primary evidence does not indicate positive effects of baclofen in the treatment of alcohol use disorder (AU…	One factor requiring special attention in future studies is the titration of dose to obtain an optimal therapeutic response. Due to the high inter-individual variation of eKective doses (Thompson 2017), titration regimes might be advantageous compared to fixed dosing of baclofen in future studies. In addition, to ensure an adequate implementation of treatment and a suKicient 'fairness of testing'…	NR	1-Y-2-N	Department of Epidemiology, Lazio Regional Health Service, Rome, Italy.
19	Agabio	2018	To assess the benefits and risks of antidepressants for the treatment of people with co-occurring depression and alcohol dependence.	2	Alcohol dependence	Depression patients	3	3	3.2	B	MAOI, TCA, SSRI, SNRI, 5-HT2 antagonists, Other antidepressants: agomelatine, bupropion, reboxetine, tianeptine, viloxazine.	Placebo, no intervention, other pharmacological or psychological interventions	outpatient, inpatient	4	Cochrane Drugs and Alcohol Group (CDAG) Specialised Register, Cochrane Central Register of Controlled Trials (CENTRAL), Medline, EMBASE	Yes	Inception to 4 July 2017	2	Not reported	Heterogeneity test and I squared statistic	Subgroup analysis	Yes, funnel plot	Cochrane Risk of Bias tool	USA (18), Europe (12), Turkey (2), Australia (1)	41.7 years	0.32	According to these results, in people with co-occurring depression and alcohol dependence, antidepressants may be useful for the treatment of depression, alcohol dependence, or both, although the clinical relevance may be modest.	In implementing new trials on the topic, specific attention should be paid to the main methodological challenges associated with addiction research, particularly the rate of dropouts and related handling of missing data, the validation of self-reported measures by objective measures, the choice of outcomes and related measures to allow comparison of results between studies, and, more generally, t…	The majority of the studies included in this review had a small sample size (fewer than 100 participants). Small sample size of the included studies. Results are also limited by the large number of studies showing high or unclear risk of bias.	1-Y, 2-N	Two grants from the University of Cagliari (FIR 2016 and FIR 2017) assigned to Dr Roberta Agabio
20	Beyer	2019	The review assessed effectiveness of screening and brief intervention to reduce hazardous or harmful alcohol consumption in general practice or emergency care settings.	2	Patients who presented to primary (including emergency) care for treatment not related to their alcohol consumption, but who screened positive for hazardous or harmful drinking.	-	3	4		-	-	no intervention, usual treatment for the presenting condition, or minimal information such as feedback and simple advice, or a written leaflet giving general health or alcohol-related information	primary care as all immediately accessible health care facilities for .Trials in emergency departments and trauma centres were included if it was the patient’s first contact following the emergency event.	15 bibliographic databases	MEDLINE, OVID CENTRAL, Wiley Cochrane Library CDSR, Wiley Cochrane Library DARE, Wiley Cochrane Library NHS-EED, Wiley Cochrane Library Embase, OVID PsycINFO, OVID CINAHL, EBSCO SCI, Web of Knowledge SSCI, Web of Knowledge ESCI, Web of Knowledge CPCI-S, Web of Knowledge HEED ETOH AERC library clinicaltrials.gov SAMHSA - NREPP SAMHSA - SBIRT Information on Drugs and Alcohol Alcohol Concern Drug an…	yes	from inception to September 2017	2	NR	I squared statistic	meta-regression subgroup analysis sensitivity analysis	No	Cochrane Risk of Bias tool	USA (32), UK (10), Spain (6), Australia (4), Finland (2), Sweden (2), Canada (2), Denmark (1), France (1), Poland(1), Germany (1), Switzerland (1), Brazil (1), Kenya (1), South Africa (1) and Thailand (1)	min: 12 years max: 70 years median age: 43 years	min: 0 % max: 100%	short, advice-based interventions may be as effective as extended, counselling-based interventions for patients with harmful levels of alcohol use who are presenting for the first time in a primary care setting.	more direct markers of alcohol consumption have been isolated and these would be more appropriate for future brief intervention trials.	many of the outcomes were self‐reported, and may be susceptible to social desirability bias. A potential limitation of some of our subgroup analyses is that they may be confounded by the overall trend that more recent trials tended to report lower differences between control and intervention group.	1-Y, 2-Y	No funding support
22	Skinner	2014	The objectives are: (1) to analyze the efficacy and safety of disulfiram in RCTs in supporting abstinence and (2) to compare blind versus open-label studies, hypothesizing that blinded studies would show no difference between disulfiram and control groups because the threat would be spread across all groups	2	a diagnosis of alcohol abuse or dependence	adolescent and adult	3	3	3.2	D	disulfiram	NR	NR	3	PubMed, EMBASE, Cochrane Central Register	No	inception to June 2012 (PubMed), July 2012 (EMBASE), Cochrane Central Register (Novermber 2012)	2	NR	I squared statistic	Leave-one-out sensitivity analyses, meta-regression	Yes	Cochrane Collaboration’s tool for assessing risk of bias	United States (10), India (5), Italy (2), UK (1), Finland (1), Austria (1), Denmark (1), Switzerland (1)	Min: 31, max: 52	Mean: 11.4%	our meta-analysis allowed us to draw strong conclusions about the efficacy of disulfiram compared to other abstinence supportive pharmaceutical treatments or to no disulfiram in open-label, supervised studies for problems of alcohol abuse or dependence.	NR	Most subjects in the meta-analysis were men (89%). Limits exist in supervised studies for compliance is often based on self-reports. Trial methodologies were highly diverse because since its discovery over 60 years ago no consensus has been reached as to trial methodology. Thus the heterogeneity of the studies was unavoidable, characterized by a substantial I-square. The only subgroups of studies…	1Y-2Y	The authors have no support or funding to report
33	Steele	2020	to summarize the effects of BIs [brief interventions] in adolescents, 12 to 20 years of age, with problematic alcohol and/or cannabis use	2	alcohol use disorder or problematic alcohol use	adolescents, aged 12 to 20 years inclusive (ie, >80% of the population had to be within this age range)	3	1	1.2	NA	NA	Treatment as usual (TAU) - Intervention designed to be comparators to active interventions that were not directed at treating substance use were categorized as treatment as usual	primary care	4	Medline, the Cochrane Central Register of Controlled Trials, Embase, Cumulative Index to Nursing and Allied Health Literature	Yes	from inception to October 31, 2019.	2,3	meta-analyses, using both frequentist and Bayesian frameworks, and network meta-analyses, using the Bayesian framework.	Statistical heterogeneity was explored qualitatively	All available substance specific outcomes were included in a sensitivity analysis. The a priori subgroup analyses of interest (male versus female, racial and ethnic minorities, socioeconomic status, and family characteristics) were too sparse for meaningful metaregression or subgroup analysis.	NR	Cochrane RoB tool for RCTs	NR	min 12 - max 20 years	NR	Compared to TAU [treatment as usual], MI [motivational interviewing] for adolescents _x000D_with problematic SU is used to reduce_x000D_ both heavy alcohol use and overall_x000D_ days of alcohol use. We use these _x000D_findings to lend further support to_x000D_ calls for wider implementation of_x000D_ MI for adolescents with problematic _x000D_alcohol use in primary care settings.	future researchers are encouraged to more clearly describe intervention components received by study participants researchers are_x000D_ encouraged to both use a consistent _x000D_set of outcome measures and specify_x000D_ and evaluate putative mediators and_x000D_ moderators of treatment effect	- we aggregated BIs from studies across settings, which may have masked meaningful contextual factors that can modify treatment effectiveness. - Some researchers reported outcomes for multiple substances but rarely explicitly identified when the intervention was targeted to a specific substance. - the TAU [treatment as usual] category comprised a heterogeneous collection of often poorly described…	1-Y,2-N	Award Number R01AA020286 from the National Institute on Alcohol Abuse and Alcoholism.	33 REVISED	Steele	2021	to summarize the effects of BIs [brief interventions] in adolescents, 12 to 20 years of age, with problematic and/or cannabis use	2	alcohol use disorder or problematic alcohol use	adolescents, aged 12 to 20 years inclusive (ie, >80% of the population had to be within this age range)	3	1	1.2	NA	NA	Treatment as usual - Intervention designed to be comparators to active interventions that were not directed at treating SU were categorized as treatment as usual (TAU)	primary care	4	Medline, the Cochrane Central Register of Controlled Trials, Embase, Cumulative Index to Nursing and Allied Health Literature	Yes	from inception to October 31, 2019.
55	Rösner	2010	To determine the eCectiveness and tolerability of acamprosate in comparison to placebo and other pharmacological agents	2	alcohol dependence according to the criteria of the Diagnostic and Statistical Manual of Mental Disorders (DSM) or the International Statistical Classification of Diseases (ICD)	Age more than 18 years (which examined acamprosate`s eCectiveness in a sample of adolescent patients )	3	3	3.2	G	Acamprosate	placebo; other pharmacological treatments for alcohol dependence.	Out patient setting and inpatient setting	4	CENTRAL, medline, EMBASE, CINAHL	Yes	Inception to Jan 2009	2	Not reported	I squared statistic	Sensitivity analysis	Yes	Cochrane Risk of Bias tool	Europe (19), USA (2), South Korea (1), Australia (1), Brazil (1)	40-47 years	Not reported	Acamprosate appears to be an eCective and safe treatment strategy for supporting continuous abstinence aSer detoxification in alcohol dependent patients	Further head-to-head comparisons between acamprosate and naltrexone are needed to determine the relative eCectiveness of both substances and their specific profile of eCectiveness. The high heterogeneity of eCects (I2 > 75%) is emphasizing the diverse nature of evidence in terms of treatment characteristics, patient characteristics and features of the study designs supporting the need to develop …	The poor reporting of the study design of included study. With the acamprosate trials included in the review, treatment durations, types of psychosocial interventions and intensity of co-treatments are represented with high variability. Additionally, inclusion criteria were defined in a non-restrictive way and thus samples can be assumed to reflect a mix of diCerent characteristics of the populat…	1-Y, 2-Y	Ludwig Maximilian University of Munich, Germany. provision of infrastructure and related services • Technical University of Munich, Germany. Federal Ministry of Education and Research, Germany. financial support / salary provision of infrastructure and related services
69	Hennessy	2019	This network meta-analysis examines the comparative effectiveness of seven manualized BAIs for college students and aims to identify which of these BAIs are more or less effective in reducing students’ problematic alcohol consumption.	2	College Students	adolescent and young adult	3	1	1.2	-	-	a control group or an eligible comparator BAI.	undergraduate college students from any country, who were no older than 30 years of age	4	ERIC, PsycARTICLES, PsycINFO, Sociological Abstracts	yes	from inception through April 18 2016	3	frequentist	loop-specific heterogeneity and Wald test statistic, which follows a χ2 distribution.	node-splitting was conducted to assess the effect of leaving one study out of the network at a time: good model fit is indicated by non-significant χ2 test results	Yes	the Cochrane Risk of Bias tool	USA (50) Australia (3) Brazil (1)	mean age raged from 18.00-26.60 year	0.42	Intervention rankings indicated that BASICS, THRIVE, and AlcoholEDU hold the most promise for future trials. Several BAIs appear effective for college students. BASICS was the most effective but is resource intensive and may be better suited for higher risk students; THRIVE and e-CHUG are less resource intensive and show promise for universal prevention efforts.	future researchers may need to consider whether these follow-up effects generalize to other populations of college students.	This review focused only on seven manualized BAIs, and thus, it is unclear how these BAIs compare to other manualized or non-manualized BAIs. this review did not assess frequency of any type of alcohol use outcomes, so intervention effectiveness rankings might change if we focused on that outcome. to not exhaustively searching all available databases (e.g., Embase) or of small study bias in this …	1Y, 2Y	Funding for the original review was provided by the National Institute on Alcohol Abuse and Alcoholism (NIAAA) Grant 1R01AA020286-01A1 (2011–2015).
91	Riper	2009	to examine the overall effectiveness of brief, single-session personalized-feedback interventions without therapeutic guidance.	2	problem drinkers	average man or woman in the general population or their student peer group	3	5 - digital intervention, personal feed back intervention	5	NA	NA	control condition (e.g., assessment only, waitlist, or minimal intervention)	Internet based	7	PsycINFO, Science Citation Index Expanded, Social Sciences Citation Index, Arts and Humanities Citation Index, CINAHL, PubMed, and EMBASE	Yes	identified in 2008	2	NR	I squared statistic	Sensitivity analysis	Yes	four basic criteria for assessing the validity and quality of the studies analyzed: (1) allocation to condition by an independent third party, (2) the adequacy of random-allocation concealment to respondents, (3) the blinding of assessors of outcomes, and (4) attrition in follow-up data	USA (9) , Netherlands (2), Canada (2), Australia (1)	aged 17–24 years	NR	results may indicate that person_x0002_alized feedback is an effective intervention for different target groups across different settings, using a variety of delivery modes. Despite the modest effect sizes overall, personalized feedback could have a major health im_x0002_pact at the population level, in view of the high percentage of problem drinkers who potentially could benefit	Future research should investigate the role that single-session personalized feedback could play in pri_x0002_mary care with and without the involvement of the general practitioner Further research into the effective components is, however, required to evaluate the robustness of this observation.	Several limitations need to be taken into account when interpreting the results of this study. First, this meta-analysis is based on 14 primary studies; the findings can be generalized only to the groups studied,73 who were at-risk drinkers in student and general populations. Second, some studies had methodologic drawbacks such as small samples54,55,62 or dropout rates above 30% (Table 138,54–64)…	1-Y,2-Y	No financial disclosures were reported by the authors of this paper
94	Doherty	2017	This systematic review aimed to explore which BAIs have been used in the military and to conduct a meta-analysis to determine whether these interventions are efficacious in reducing alcohol use in military and veteran populations.	2	hazardous or harmful alcohol use	(adult) military and veteran populations	3	1	1.2	-	1	a control group	web delivere-out patient setting	3	Medline, EMBASE and PsycINFO	No	January 2000- March 2017	2	NR	I squared statistic	The meta-analyses were stratified by i) type of military population (conscripts, serving and veterans), ii) intervention delivery method and iii) quality rating.	No	The quality of included studies was rated independently by two researchers (AD and CM) using a 27-item checklist developed to assess the quality of both RCTs and non-randomised trials	Switzeland (3), USA (6), Sweden (1)	mean age ranged from 19-60.8years	min = 0% max = 17%	This review revealed a dearth of studies published in this area, particularly in serving military populations. Studies included in this review and meta-analysis used various alcohol measures, but using the comparable measure of AWDs, brief alcohol interventions in military and veteran populations were not efficacious. This study finds limited evidence that longer, more intensive interventions may…	future research determine the most relevant normative feedback to use in active military and veteran populations of varying ages, thereby maximising delivery and efficacy of social norm based BAI interventions in future.	Future studies should include the details of the baseline assessment process carried out before the intervention. Given that satisfaction in the general population seems linked to the relationship with the healthcare professional delivering the intervention (Lock, 2004), these details should be included for consideration in military and veteran population studies which are not web-delivered. It i…	1 Y, 2 N	NR
105	Rose	2018	To determine the efficacy of baclofen in reducing drinking behaviour, craving, depression and anxiety compared with placebo.	2	alcohol use disorders with Heavy drinking, craving	anxiety and depression	2	3	3.2	E	E) Baclofen	Placebo	NR	3	SCOPUS, PsycINFO and PubMed	Yes	February 2017-October 2017	2	NR	I squared statistic	NR	Yes	Cochrane Collaboration’s Risk of Bias assessment tools.	NR	Min 37.13 Max 57	NR	As a treatment for alcohol use disorders, baclofen is associated with higher rates of abstinence than placebo. However, there is no superior effect of baclofen on increasing number of abstinent days, or decreasing heavy drinking, craving, anxiety or depression. These results suggest that the current increasing use of baclofen as a treatment for alcohol use disorders is premature.	We highlight several important issues which limit the strength of existing trials, and provide speculative thoughts for future research which should provide more definitive answers concerning baclofen’s effectiveness.	This discussion will focus on each outcome measure before highlighting specific issues which limit the existing evidence base and outlining what is needed for future research.	1-Y, 2-N	NR
122	Jorgensen	2011	The aim of this review was therefore to evaluate the effect of disulfiram compared with placebo treatment as usual, none, or other interventions for patients with AUD		Diagnosis with AUD	The enrolled patients were either in patients or outpatients of 15 years of age or older diagnosed with AUD.	3	3	3.2	D	disulfiram	The intervention should consist of disulfiram treatment versus placebo, nothing, behavioral therapy, or other pharmacotherapies such as acamprosate and naltrexone	Inpatient and outpatient	3	MEDLINE, EMBASE, and Cochrane Central Register of Controlled Trials (CENTRAL).	No	NR	2	NR	I squared statistic	NR	NR	The Cochrane Collaboration’s tool for assessing risk of bias	India (4), Denmark (2), United States (2), Austria (1), Finland (1), and Italy (1).	aged 15 to 76 years	NR though: The results of this review are primarily representative of men between 15 and 76 years of age diagnosed with alcohol dependence according to the DSM system who sought treatment themselves or had been hospitalized in terms of detoxification prior to inclusion.	some, albeit short-lived, effect on abstinence and days until relapse in primarily male patients with alcohol dependency treated with	there is a need for more homogenous and high-quality studies in the future regarding the efficacy of disulfiram	Overall, studies of disulfiram have several challenges. Double blinding has been controversial in trials aiming to assess the efficacy of disulfiram, and although double blinding does increase the quality of the study, ethical considerations in treating patients with a not entirely risk-free aversive drug as well as the ease with which the patients can break the blinding by ingesting alcohol argu…	1-N,2-N	NR
141	McQueen	2011	To determine whether brief interventions reduce alcohol consumption and improve outcomes for heavy alcohol users admitted to general hospital inpatient units not specifically for alcohol treatment.	2	heavy alcohol users	heavy alcohol users admitted to general hospital inpatient units	3	1	1.2 or 1.1 and 1.2			control (assessment/no-intervention or standard treatment)	general hospital setting	4	Cochrane Library,MEDLINE, CINAHL and EMBASE	yes	Cochrane Library (March 2011), MEDLINE (January 1966-March 2011), CINAHL (1982- March 2011) and EMBASE (1980-June 2008)	2	NR	chi-squared test and considered statistically significant at P < 0.1 after due consideration of the value of I squared.	Sensitivity analysis was undertaken using random effects model when there was substantial heterogeneity P < 0.1	No: mention about selective reporting but did not perform or report a funnel plot, Egger test	The Cochrane Collaboration’s tool for assessing risk of bias	Four studies took place in theUnited States, five in the United Kingdom , one in Australia, two in Tiawan and one in Finland.	16-75 y	0.2	Themain results of this review indicate that there are benefits to delivering brief interventions to heavy alcohol users admitted to general hospital wards in terms of reduction in alcohol consumption and death rates. However, these findings are based on studies involving mainly male participants. Further research is required determine the optimal content and treatment exposure of brief intervent…	future research should utilise primary outcome measures such as alcohol consumption reporting in either units or grams of alcohol consumed or changes in alcohol. The structure and content of brief interventions requires further research to evaluate effectiveness for hospital inpatients.	1. alcohol dependence was difficult to definitively define 2. Four studies included male participants only (Antti-Poika 1988; Chick 1985; Heather 1996 Liu 2011) with the remaining ten studies having a higher percentage of male participants typically around 80%.	1 Y, 2 N	-NHS Greater Glasgow and Clyde, Occcupational Therapy Department, UK. '- HealthQWest, UK.
143	Pani	2014	to discover whether anticonvulsants are better than placebo or are better than other medications, psychosocial interventions or no intervention.	2	Alcohol dependence diagnosed using standardised criteria (Diagnostic and Statistical Manual of Mental Disorders (DSM) or equivalent)		No	3, 4	3.2	A		Placebo, no intervention, other pharmacological of psychological interventions	Not specified	5	Cochrane Drugs and Alcohol Group Specialised Register, Cochrane Central Register of Controlled Trials, Medline, EMBASE, CINAHL	Yes	Inceptions to October 2013	2	Not reported	Q-test and I2	Subgroup analysis	Funnel plot	Cochrane Risk of Bias tool	USA (12), Spain (3), Brasil (2), Germany (2), Greece (2), Italy (2), India (1), Thailand (1)	44 years	0.2	evidence supporting the clinical use of anticonvulsants to treat alcohol dependence is insufficient. The uncertainty associated with these results leaves to clinicians the need to balance the possible benefits/risks of treatment with anticonvulsants versus other medications as supported by evidence of efficacy.	In implementing new trials on the topic, specific attention should be paid to the main methodological challenges associated with addiction research, particularly the rate of dropouts and related handling of missing data, and the validation of self report measures by objective measures, the choice of outcomes and related measures to allow comparison of results between studies and, more generally, …	Potential of publication bias	1-Y, 2-N	None
157	Jarosz	2013	To review the clinical effectiveness of naltrexone as an adjunct therapy to psychotherapy for the treatment of alcohol dependency Meta-analysis was conducted based on published, highreliability RCTs conducted in a double-blind manner	2	Alcohol-dependent patients		3	4	3.2, 2.7	H	H = naltrexone	Placebo with psychotherapy	Not reported	4	PubMed, Cochrane Library, Embase, and CRD	Yes, ClinicalTrials.gov	Inception to August 2012	Direct meta-analysis	Not reported	Q Cochrane and I2 statistics	Not reported	Yes	The validity of trials was assessed with the Jadad scale	Not reported	Min = 18 Max = 70	Min = 0% Max = 38%	Naltrexone (50 mg once daily) is an effective and safe therapy for the treatment of alcohol-dependent patients who are simultaneously undergoing psychotherapy	Definite conclusion on the efficacy of very long treatment regimens could be explored further	Type of psychotherapy in the comparison group may differ across trials	1-Y, 2-N	AOP Orphan
163	Ipser	2015	To assess the effects of pharmacotherapy for treating anxiety in people with comorbid alcohol use disorders, specifically: to provide an estimate of the overall effects of medication in improving treatment response and reducing symptom severity in the treatment of anxiety disorders in people with comorbid alcohol use disorders; to determine whether particular medications are more effective and to…	2	Alcohol use disorder	We imposed no age restrictions, included people diagnosed with alcohol dependence or abuse and an anxiety disorder according to DSM-III, DSM- IV , or DSM-IV-TR criteria	2	3	3.2	NR	NR	placebo, standard treatment and other medications	outpatient or inpatient setting	5	Cochrane Central, MEDLINE, EMBASE , PsycINFO, PubMed	Yes	inception - August 2013	2	NR	Chi2 test , I2	subgroup analysis	Yes	Cochrane Handbook for Systematic Reviews of Interventions	USA (2)	min mean age 29 years;max mean age 35.8 years	Min: 13.3 %, Max: 48%	Evidence collated as part of this review to determine the efficacy of medication in treating anxiety disorder symptoms in people with comorbid alcohol use disorders was inconclusive	Future multicentre RCTs could help identify patient subgroups that respond preferentially to treatment with serotonergic drugs, based on clinical and demographics fac- tors (moderate versus severe alcoholics, men versus women), as well as genetic factors; isolate promising pharmacological inter- ventions with novel mechanisms of action; and assess the efficacy of candidate drugs with established …	NR	1-Y, 2-N	The National Institute for Health Research (NIHR) is the largest single funder of the Cochrane Depression, Anxiety and Neurosis Group.
200	Oppedal	2013	To assess the eIect of preoperative alcohol cessation interventions on the rate of postoperative complications including mortality in hazardous drinkers. To assess the eIect of preoperative alcohol cessation interventions for hazardous drinkers on alcohol use in the postoperative period and longer term.	2	hazardous drinkers	undergoing all types of surgical procedures under general anaesthesia, regional anaesthesia, or sedation who were given a preoperative alcohol cessation or control intervention.	3	5-Preoperative alcohol cessation interventions.	3.1	D	NR	treatment as usual.	surgical settings.	3	MEDLINE, EMBASE, CINAHL	Yes	1966 to September 2011	2	NR	I2 statistic	subgroup analyses, sensitivity analyses.	Yes	the Cochrane Handbook .	Denmark (2)	37-76 years	mixed.	We found no eIect of preoperative alcohol cessation intervention on mortality rates and length of stay. The number needed to screen to identify eligible patients was extremely high. The studies were small and influenced by several methodological flaws. Brief intervention was not examined in any of the included studies.	The eIect of a preoperative alcohol cessation intervention is promising and should be further explored in an eIort to reduce the adverse eIects of alcohol use on surgical outcomes. Recruitment to preoperative alcohol cessation intervention studies seems to be diIicult. The timing, duration, and intensity of alcohol cessation interventions need to be subject to further investigation.	There were limited data on postoperative alcohol use in the included studies. We contacted relevant authors for data on hazardous drinking and AUD, but did not obtain adequate information to make such analyses. The small number of studies also limited the possibility of performing subgroup analysis and sensitivity analysis as planned. More knowledge is needed to clarify the most beneficial interv…	1-N	NR
209	Carmen	2004	The aim of this study was to analyse the collected body of evidence regarding the efficacy and safety of naltrexone and acamprosate for treatment of alcohol dependence.	2	Alcohol dependence (DSM-III or DSM-III-R) adult men and women, who had undergone a previous detoxification process	Adults	2	3) Pharmacological interventions	3.2	G, H	G) Acamprosate, H) Naltrexone	Placebo or reference group	Ambulatory setting and support groups	3	MEDLINE, CINAHL, and EMBASE	Yes	January 1990 - September 2002	2	NR	chi squared test, Q Statistics	Subgroup-analysis	No	Jadad scale and Hadorn’s guidelines	NR	Age range: 18-65	NR	This review serves to confirm the safety and efficacy of acamprosate and naltrexone as treatments for alcohol dependence. There are insufficient data available to establish with any certainty the superiority of one drug over the other.	In addition, there are still numerous areas of uncertainty needing further research, among which the following warrant special mention: the need for these drugs to be combined with formal psychosocial therapy and the type of psychosocial intervention best suited to each; the interaction between the therapeutic profile of these drugs and the characteristics of the participants; the optimal duratio…	- Almost all the studies use strict selection criteria, thereby favouring a socially and medically stable population group that suffers from no other comorbidities or dependencies and is, in general, not averse to undergoing previous treatment - The outcome variables are multiple in number, are at times not systematized, whether in terms of their definition or in terms of the instrument employed …	1-N	NR
221	Ballesteros	2004	to assess the efficacy of BIs as applied in primary care settings	2	hazardous drinkers	type of hazardous drinkers recruited (moderate drinkers = 0, heavy drinkers = 1), type of patients included (nontreatment seekers = 0, treatment seekers =1	1	1	1.2			1. control (no specific advice on alcohol consumption to participants from their primary care providers)	primary care	5	Medline-Pubmed, PsycINFO, CINAHL, EMBASE, and the Cochrane Library	no	Medline-Pubmed (up to March 2003), PsycINFO (up to February 2003), CINAHL (up to March 2003), EMBASE (up to March 2003), and the Cochrane Library (2003, issue 1).	2	NR	I2	Sensitivity analysis	Yes	A four-item scale with a total score ranging from 0 to 8, which was dichotomized as representing low- (score <=4) and high-quality studies (score 5). Three items were borrowed with some minor modifications from an internal validity scale previously reported (Kahan et al., 1995)	United kingdom(4), Spain(3), Australia(1), USA(5)	* min 15- max 70	NR	Our results support the moderate efficacy of BIs as applied to hazardous drinkers in the primary care setting showing consistent estimates since the late 1990s.	The investigation of a dose effect relationship by including arms with EBIs and the comparative efficacy of BIs when applied to different types of hazardous drinkers (heavy or moderate). We also need further naturalistic studies to investigate the reasons for the recently reported lack of long-term efficacy of BIs and the perceived barriers to their general implementation in primary care	NR	NR	NR
241	Rösner	2010	To determine the effectiveness and tolerability of opioid antagonists in the treatment of alcohol dependence	2	alcohol dependence according to the criteria of the Diagnostic and Statistical Manual of Mental Disorders (DSM) or the International Statistical Classification of Diseases (ICD)		No	3	3.2	H		Placeo, active controls		4	The Cochrane Central Register of Controlled Trials (CENTRAL), Medline, EMBASE, CINAHL	Yes	Inceptions to January 2010	2	Not reported	I2 and Tau2 statistics	Subgroup analysis	Funnel plot	Cochrane Risk of Bias tool	USA (37), Europe (8), Australia, Asia, Latin America (3)	40-50 years	Not reported	Naltrexone appears to be an effective and safe strategy in alcoholism treatment. Even though the sizes of treatment effects might appear moderate in their magnitudes, these should be valued against the background of the relapsing nature of alcoholism and the limited therapeutic options currently available for its treatment	head-to-head comparisons between naltrexone and acamprosate are needed to determine the relative effectiveness of both substances. Direct comparisons between oral versus injectable naltrexone would help to further specify the advantages and disadvantages of different forms of application. The identification of patient characteristics which determine a patient’s responsiveness to the available psy…	To lower the risk of bias in the review process, all outcome statistics were extracted by two authors independently (SR & AH). To prevent confirmation bias	Not reported	the Federal Ministry of Education and Research (BMBF) under the grant number 01KG0724.
248	Kohler	2015	investigate the effect of motivational interviewing (MI), delivered in a brief intervention during an emergency care contact, on the alcohol consumption of young people who screen positively for present or previous risky alcohol consumption.	2	existing alcohol use problems.	young people who were admitted to an emergency care unit alcohol positive, with an alcohol-related trauma, or with a history of elevated alcohol consumption.	3	2) Psychosocial interventions	2.4	NR	NR	Control interventions, or standard care.	emergency departments.	7	PubMed, EMBASE, CINAHL, PsycARTICLES, PsycINFO, EBSCOhost, and Scopus.	No	24 September 2013.	2	NR	I-squared.	NR	Yes	NR	USA(5) Brazil(1)	13-25 years	Min: 9.7%, Max: 67.8%	Only two of six trials in our systematic review found evidence that brief motivational interventions were more efficacious than other brief interventions in emergency care when it comes to the reduction of alcohol consumption, even though motivational interventions were better able to reduce alcohol-related risks or problems in four trials.	Future research should therefore assess moderators of the effect size, investigate MI in emergency care settings of further countries and evaluate alcohol-related consequences after MI interventions in emergency care in a meta-analysis. Gaining a better understanding of what makes some brief interventions more effective than others is needed to successfully reduce heavy episodic drinking among yo…	The methodological quality of the studies included ranges from poor to good. The major concern with respect to the quality of the meta-analyses, which were based on unadjusted raw data, is the high numbers of dropouts of at least 6.6%, and up to 30.6% of participants.Publication bias was indicated for the selective study of drinking frequency outcomes from US trials with the strongest MI effects.…	1-N	NR
255	Elzerbi	2017	to examine the direction and magnitude of difference between brief intervention versus control group for reducing alcohol consumption in targeted injury and noninjury-specific studies at standard trial follow-up points	2	hazardous or harmful drinking		3	1	1.2 or 1.1 and 1.2			from “screening only” and “assessment only” to “treatment as usual,” “evaluation only,” or “minimal intervention” (such as the provision of an information leaflet).	emergency department settings	5	MEDLINE, EMBASE, PsycINFO, Cumulative Index to Nursing and Allied Health Literature, and CENTRAL	Yes	inception to September 2016	2	NR	the I2 statistic and X2 test	sub-group analysis	mention about selective reporting of individual study but not a funnel plot or Egger test	The quality of each study was appraised by C.E., using the risk-of-bias table provided in Review Manager	US (15), UK (2), Switzeland (2), Poland (1). Australia(1), Germany (1), Sweden (1)	ranged from 16-40 y	0.2	Meta-analysis identified noninjury-specific studies as associated with better response to brief intervention than targeted injury studies. However, the inclusion of injured patients with noninjured ones in the experimental and control groups of noninjury-specific studies limited the interpretation of this finding	It is most likely therefore that a type II measurement error phenomenon occurred in our analysis because of small sample size. More detailed research is needed to clarify possible clinical benefit of brief intervention at these points.	The interpretation of the findings may be limited because of the heterogeneity of the samples included. For instance, some studies in the targeted injury meta-analysis included injured hospitalized trauma patients, whereas other trials focused specifically on targeted injury patients attending the ED. Additionally,some injured patients were also included in some of the noninjury-specific studies.…	1N	Funding and support: By Annals policy, all authors are required to disclose any and all commercial, financial, and other relationships in any way related to the subject of this article as per ICMJE conflict of interest guidelines (see www.icmje.org). The authors have stated that no such relationships exist
268	Gao	2018	The aim of present study is to quantitatively evaluate the association between different interventions and abstinence rates based on network meta-analysis.	2	any alcoholic interventions with no treatment control or with each other were considered eligible if they reported ≥ 2 weeks of treatment or/and follow-up sessions.	NR	3	1,2,3	1.2, 2.1, 2.2, 3.2	D,E, G, H	baclofen naltrexone nalmefene disulfiram acamprosate	no treatment.	NR	3	MEDLINE Embase Cochrane Central	No	December 2017.	2, 3	Bayesian	I2 index statistic	sensitivity analyses.	Yes	the Cochrane Risk of Bias assessment tool.	Italy(4) Ireland(1) Iran(1) USA(76) Japan(2) Australia(8) Sweden(3) Brazil(5) Germany(9) Canada(5) UK(4) Denmark(1) Spain(3) Belgium(2) Kenya(1) France(3) India(2) South Korea(1) Portugal(1) Austria(2) Netherland(1)	NR	NR	the application of alcoholic interventions was effective to achieve and maintain abstinence rates. In addition, among these interventions, contingency management plus psychotherapy and pharmacotherapy plus psychotherapy were demonstrated to be associated with highest abstinence rates in treatment sessions and follow-up sessions, respectively. In addition, contingency management and pharmacotherap…	NR	1)since the funnelplot and node-splitting model did not detect obvious publication bias or any data inconsistency, most of the included trials were conducted in developed countries with population diversity; thus, some conceptual heterogeneity may exist and contribute to our results. 2)despite the fact that 35 trials with 6329 participants were included, the quality of evidence of followup sessio…	1-N	report no financial relationships with commercial interests.
269	Bertholet	2005	to evaluate the evidence of efficacy of brief alcohol interventions aimed at reducing long-term alcohol use and related harm in individuals attending primary care facilities but not seeking help for alcohol-related problems	2	Risky drinker	individuals attending primary care facilities but not seeking help for alcohol-related problems	3	1, 2	1.2, 2.4			1. usual care without explicit mention of advice regarding alcohol use or no intervention	primary care	5	MEDLINE, PsycINFO, ISI Web of Science, ETOH, the Cochrane Central Register of Controlled Trials	No	inception to January 2003	2	NR	Cochran x2 Q statistic.	metaregression models	Yes	an instrument adapted from Ferri et al. We added elements derived from the Consolidated Standards of Reporting Trials statement and from Jüni et al.	NR	*18-70	NR	Focusing on patients in primary care, our systematic review and meta-analysis indicated that brief alcohol intervention is effective in reducing alcohol consumption at 6 and 12 months.	This finding should encourage further research aimed at determining more precisely thecomponentsof efficacyandthe relationship of BAI to morbidity, mortality, and quality-of-life–related outcomes. Efforts should be sustained to continue the implementation and evaluation of BAI programs.	Our results are also restricted by the limitations of the selected studies themselves. In such preventive interventions, double-blind studies are very difficult to implement. The nonvalidated quality scores used to rank the study quality were significantly related to more positive results of intervention.	NR	the Clinical Epidemiology Center and the Alcohol Treatment Center, University Hospital, Lausanne, Switzerland.
286	Donoghue	2014	The current study aims to conduct a systematic review and meta-analysis of the available literature to determine the effectiveness of eSBI [electronic screening and brief intervention] over time in nontreatment-seeking hazardous/harmful drinkers.	2	consuming alcohol to a hazardous level	NR	3	1	1.2	NA	NA	condition (ie, care as usual, assessment only, nonintervention);	health care settings, including primary care and the emergency department	3	PsychINFO, Medline, EMBASE	No	inception-2013, May	2	NR	To check for the consistency of effects across studies, Cochran Q was calculated to determine the presence of heterogeneity and the magnitude was measured using I2.	Sub-group analysis	Yes	Scottish Intercollegiate Guidelines_x000D_Network (SIGN) validated checklist	Japan (1), Netherlands (3), US (10), Canada (2), Sweden (1), Denmark (1), Australia (1), New Zealand (3), Germany (1)	min18-max46	Min: 0%, Max: 64%	The results of this systematic review and meta-analysis suggest_x000D_that eSBI is effective in reducing alcohol consumption in the_x000D_follow-up postintervention period of less than 3 months, between_x000D_3 months and less than 6 months, and between 6 months and_x000D_less than 12 months, but not in the longer term follow-up period_x000D_of 12 months or longer.	Furtherexploration of the mechanism of action of incentives is requiredin eSBI, socioeconomic status, cultural factors, and reasons forattrition may all influence how effective incentives are atimproving attrition in research Although almost all the included studies incorporated an element_x000D_of personalized feedback as part of the intervention, there_x000D_remains variation in both the mechan…	A large attrition rate (up to 55%) has been noted in some of the eSBI studies included in this review. Seventeen studies were included in the meta-analysis and mostof these took place in the United States and with studentpopulations. Generalizability of the current findings for the general population is not known. The studies included in this meta-analysis also varied in thelength, content, and t…	1-Y-2-N	National Institute for Health Research (NIHR)
307	Carey	2012	This review aims to determine the relative efficacy of Computer-delivered interventions (CDIs) and face-to-face interventions (FTFIs) and to test predictors of intervention efficacy.	2	All drinking behaviour	College or university students	3	1 - Brief intervention (face-to-face) 5 - Computer-delivered intervention	1.2, 5	NA	NA	No-treatment as control	College and university settings	5	PsycInfo, PubMed, ERIC, CINAHL, and The Cochrane Library.	Yes	From inception to december 2010	2	NR	I squared test	meta-regression and subgroup-analysis	NR	Methodology Quality Scores (MQS) - 12 items adapted from validated measures (Jadad et al., 1996; Miller et al., 1995); scores range from 0 to 17.	USA (44), non-US region (4)	Mean age 19-20	51% - 56%	Both FTFIs and CDIs reduce consumption in the short-term; FTFIs also significantly reduce problems in the short term and maintain suppression of quantity consumed over longer-term follow-ups. Direct comparisons favor FTFIs over CDIs although the incremental effect is small.	Future studies should develop and evaluate theoretically-based components in an effort to improve the magnitude of effect sizes. Research is needed to determine how the conditions under which intervention content is delivered affect attention, depth of processing, and managing resistance.	- Identification of relevant studies may have been incomplete due to authors’ use of keywords, publication source, and researchers’ non-responses to requests for information. - All outcomes involve self-reports which are vulnerable to cognitive and social biases. - The operationalization of risk status relied on the information available in the studies; however, mandated status and the presence o…	1-N	National Institute on Alcohol Abuse and Alcoholism (NIAAA)
330	Jonas	2012	To conduct a systematic review and meta-analysis of the effectiveness of screening followed by behavioral counseling, with or without referral, for alcohol misuse in primary care settings	2	Adults with risky drinking	Adolescents with alcohol misuse identified by screening in primary care settings	3	1	1.1, 1.2			Control	Primary care settings	6	MEDLINE, EMBASE, the Cochrane Library, CINAHL, PsycINFO, and the International Pharmaceutical Abstracts	No	1 January 1985 to 31 January 2012	Direct meta-analysis	Not reported	Chi-square and I2 statistics	Not reported	Yes	We assessed the quality (internal validity) of studies using predefined criteria based on those developed by the USPSTF (ratings of good, fair, or poor) and the University of York Centre for Reviews and Dissemination	11 studies in USA	20.1 - 75	0 - 100%	In conclusion, behavioral counseling interventions improve intermediate outcomes, such as alcohol consumption, and heavy drinking episodes, and may reduce hospital days (low SOE) for adults with risky or hazardous drinking We found no studies that directly addressed our overarching question —no studies randomly assigned patients, practices, or providers to screening and comparator groups and subs…		First = scope of the review was limited to primary care settings Second = most evidence involved self-report of alcohol use Third = the assessments conducted in the included trials could have concealed benefits of interventions (and biased results toward the null) by causing behavior changes Finally, publication bias and selective reporting may be present	1-Y, 2-unclear	Agency for Healthcare Research and Quality
332	Anders Beich	2003	To determine the effectiveness of programmes of screening in general practice for excessive alcohol use and providing brief interventions.	2	excessive alcohol use	NA	2	1) Screening, brief intervention, referral	1.1,1.2	NA	NA	no/less intervention	general practice settings	5	Medline, Embase, PsycInfo, Cochrane, and ETOH	Yes	without time limits	2	NR	chi-squared	sensitivity analysis	NO	NR	USA (4) UK (3) Australia (1)	Min: 17 years; Max: over 65 years	NR	Although even brief advice can make a difference, this review calls into question the model of universal screening in general practice as a case finding approach. Alcohol screening, assessment, and intervention are laborious and time consuming activities that only two or three people out of 1000 screened will benefit from. A practitioner who experiences such a low ratio of success to workload is …	Future research should focus on other ways than systematic screening of addressing excessive drinking among patients in general practice. More attention should be paid to the preconditions of and skills for successful interviewing, exchange of information, advice giving, and counselling.	We discovered several sources of bias, all tending towards overestimation of effect: impossibility of blinding patients and practitioners, combined with self reported outcome measures45; three papers did not report their sample size calculations and redefined excessive drinking at follow up36 41 42; one paper, which reporting better results than the others, had a shorterfollow up37; and the two l…	1-Y,2-N	Alkoholpuljen, Alkoholpolitisk Kontaktudvalg (Dan ish Ministry and Board of Health) and Forskningsfonden (Association of County Councils in Denmark).
339	Fachini	2012	this article presents a systematic review and meta-analysis of the efficacy of BASICS in reducing alcohol consumption and associated problems among college students	2	heavy episodic drinkers	College students engaged in heavy episodic drinking	3	1	1.2			control group or alternative intervention	public universities	4	Medline (1966 to 2011), PsycINFO (1840 to 2011), Web of Science (1898 to 2011) and Cochrane Library (December 2011)	No	Inception to December 2011	2	NR	Cochran’s Q test	meta-analysis	No	All studies were assessed according to the methodological quality score. Scoring ranged from 11 to 15, indicating a good methodological quality. Of the 18 studies reviewed, four trials were considered to have an excellent .methodology	NR	a mean age of 20 years approximately	45-59	BASICS can help heavy college drinkers to reduce or stop drinking and screen alcohol-dependent students by motivating them to enter treatment. Besides, face-to-face interview, a characteristic of BASICS, appears to improve the overall perception about healthier habits among the college students. The reduction in drinking levels and alcohol- related problems among high-risk college students can re…	further research is needed to differentiate between those heavy drinkers in college who go on to future alcohol abuse and dependence and those whose drinking habit decreases after college. Researchers should consider the use of some methodological quality criteria such as the inclusion of collateral data or other validation procedure of self-reported drinking, as well as the planning of longer fo…	NR	1y, 2N	NR
341	Egholm	2018	To assess the effects of perioperative alcohol cessation interventions on rates of postoperative complications and alcohol consumption.	1	risky drinking who were undergoing all types of surgical procedures under general anaesthesia, regional anaesthesia, or sedation.aged 18 years and over.	NR	1	1,2,3	1.2, 2.4, 3.1	D, F,	disulfiram. Chlordiazepoxide.	surgical patients receiving treatment as usual (TAU).		4	CENTRAL MEDLINE Embase CINAHL	Yes	21/9/2018.	2	NR	I squared test	subgroup and sensitivity analyses.	Yes	the Cochrane Handbook for Systematic Reviews of Interventions.	Denmark(3)	18 years and over.	NR	Although there is wide agreement that high alcohol intake is a risk factor at surgery, only moderate-quality evidence shows thatintensive alcohol cessation interventions in the perioperative period reduce postoperative complications (e.g. wound-related complications, secondary surgery, cardiopulmonary complications, admission to intensive care) as defined by the need for treatment. The estimated …	researchers should evaluate different types of interventions including information technology (IT) support and should focus on evaluating clinical applicability because only intensive interventions for alcohol cessation have been investigated hitherto.	We do not have sufficient evidence to determine if there are any differences in effect of intervention on length of stay or postoperative alcohol consumption (grams of alcohol/week) at the end of the programme because study authors did not report results as applicable for our evaluation. However, all studies noted significant reductions in alcohol consumption, which may be an implication for prac…	1-N	NR
365	Sayegh	2017	This meta-analysis sought to examine the size and durability of follow-up effects of MI [motivational interviewing] and CM [contingency management], substance use interventions that target intrinsic versus extrinsic motivation, respectively.	2	NR ("substance use disorder")	NA	1	2	2.2, 2.4	NA	NA	Trials that used bona fide comparison groups were excluded to facilitate the interpretation of effect sizes,unless the intervention group also received the bona fide treatment combined with CM or MI. Bona fide treatments were defined as“those that were delivered by trained therapists and were based on psychological principles, were offered to the psychotherapy community as viable treatments”	NR	3	PsycINFO,_x000D_ ERIC, PubMed	Yes	articles published before January 1, 2016	2	NR	I2 statistic	NR	Yes	Cochrane Consumers_x000D_ and Communication Review Group’s method	NR	Min: 31.09, max: 55.5	Min: 4.35%, max: 100%	This meta-analysis generally supports the use of MI and CM for the treatment of substance use disorders. Both interventions showed significant reductions in use of a wide variety of substances, even months after treatment ended. Overall, the effects of CM appeared to be relatively large, but diminished over time. The effects of MI appeared to be relatively small, but more durable.	Future research should investigate the_x000D_ follow-up effects of different substance use treatments in greater_x000D_ detail to develop a better understanding of the clinical utility of_x000D_ various interventions. Specifically, investigators should test_x000D_ whether combining MI and CM can promote initial and sustained _x000D_abstinence across the entire range of substances. In addition,_x0…	This meta-analysis had several limitations. First, the number of studies included in this meta-analysis for each substance type at each time period was quite small in many categories. Therefore the confidence intervals were very large in some cases, and in_x000D_ others, no pooled effect size could be calculated. Consequently, the _x000D_results for specific substances should be interpreted cauti…	1N	NR
366	Donoghue	2015	This meta-analysis aims to determine the efficacy of acamprosate and naltrexone in the treatment of alcohol dependence in reducing lapse/relapse and treatment discontinuation, and also aims to conduct subgroup analysis of outcomes for Europe versus the rest of the world (ROW) to determine whether a proportion of the variance in study outcomes can be explained by the country in which the trials ha…	2	alcohol dependence or harmful alcohol use/alcohol abuse	Adults (aged ≥18 years),At least 80% of the sample met the criteria for alcohol dependence or harmful alcohol use/alcohol abuse [International Classification of Diseases (ICD)-10 or Diagnostic and Statistical Manual (DSM)-IV] or drinking >30 drinks per week)	NR	3	3.2	G,H	G) acamprosate;H)naltrexone	placebo	In-patient/out-patient	5	EMBASE, Medline,PsychINFO,CENTRAL,CINAHL	No	NR (conducted in June 2008, updated August 2012 and Sep 2013)	2	NR	I2 and the χ2 test of heterogeneity	subgroups analysis	Yes	criteria based on Scottish Intercollegiate Guidelines Network	"Portugal (1) Switzerland(2) UK(2) Belgium/ Luxemburg/ Netherlands(1) Spain(2) Germany(7) France(1) Belgium(2) Belgium/France(1) Italy(2) Austria(1) US(15) Brazil(2) Australia(4) South Korea(1) Sweden(1) Finland(1 )Iran(1) Taiwan(1) Singapore(1)"	Acamprosate Europe 43.2(SD 2.2), Rest of the world 45.0(SD1.4); Naltrexone Europe 44.7(SD 2.4), Rest of the world 43.4(SD 4.5)	Acamprosate Europe 22%, Rest of the world 20.4%; Naltrexone Europe 24.6 %, Rest of the world 19%	Acamprosate and naltrexone have been found to be efficacious in the treatment of alcohol dependence. The country in which RCTs for the efficacy of acamprosate and naltrexone are completed appears not to explain vari- ance in trial outcomes for ‘returning to drinking alcohol’ or ‘discontinuing drinking due to adverse effects	NR	There are limitations to this research that must be taken into consideration when interpreting the results of this meta-analysis. The trials included in the analysis were methodologically heterogeneous, resulting in a limited subgroup analysis of the outcomes available. Furthermore, for some of the outcomes analysed there was a small number of studies in the subgroup which may have resulted in lo…	1-Y,2-N	National Institute for Health Research (NIHR) Biomedical Research Centre for Mental Health at South London and Maudsley NHS Foundation Trust and King’s College London.
367	Mason	2012	to conduct an individual patient data (IPD) meta-analysis to assess sexspecific differences in acamprosate efficacy, safety, and tolerability in a multinational sample of female and male participants in RCTs of acamprosate treatment of alcohol dependence.	2	Alcohol dependence		No	3	3.2	G	Acamprosate	Placebo	Not specified	3	PubMed, PsychInfo, and Cochrane electronic databases	Yes	Inception to Feb 2011	2	Not reported	Not reported	Not stated	No	a validated scale that scores multiple aspects of the experimental design of a trial, including sample size, randomization methods, methods to preserve the double-blind, selection and withdrawal criteria, and statistical analysis (Chalmers et al., 1981)	Europe (16), South Korea (1), UK (1), Australia (1), Brazil (1), USA (2)	42.8-43.3	0.275	acamprosate has a significant effect compared with placebo in improving rates of abstinence and no heavy drinking in both women and men with alcohol dependence. Further, acamprosate was associated with significantly higher rates of treatment completion and medication compliance than placebo among both women and men and had a comparable safety and tolerability profile	future studies of acamprosate in patients with alcohol dependence and comorbid psychiatric disorders may be especially relevant for women.	The meta-analyses and forest diagrams indicate considerable heterogeneity in effect sizes across trials. Methodological differences across studies may contribute to heterogeneity in effect sizes.	1-Y, 2-Y	Not reported
373	Carney	2016	To evaluate the effectiveness of brief school-based interventions in comparison to another intervention or assessment only on reduc_x0002_ing substance use and related behavioural outcomes among adolescents.	2	used alcohol or other drugs, or both, but did not meet the criteria for substance dependence. In addition, adolescents had faced negative behavioural consequences due to their substance use.	Participants were adolescents under the age of 19 who were attending high school, secondary school, or a further education training college that provided alternative schooling or vocational training for adolescents between 16 and 18 years of age,	2	4	Only BIs that were offered to individuals in a face-to-face modality were included in this review			The control could have been no intervention, placebo, assessment only, or other types of interventions or education.	educational settings	11	1. CDAG Specialized Register (February 2015); 2. Cochrane Central Register of Controlled Trials (CENTRAL in the Cochrane Library, issue 2, 2015); 3. PubMed (January 1966 to February 2015); 4. EMBASE (1974 to March 2013); 5. PsycINFO (January 1966 to February 2015); 6. ERIC (Education Resources Information Center) (January 1966 to February 2015); 7. ISAP (Index to South African Periodicals), Socia…	yes	2004 and February 2015	2		the Chi² test and I² statistic	Sensitivity analysis	yes	Cochrane Hand_x0002_book for Systematic Reviews of Interventions				It is premature to make any definitive statements about the effectiveness of brief school-based interventions for reducing adolescent substance use.	There is also a need for corroborative studies that include biological measure_x0002_ments of alcohol or other drug use, as all of the studies included in this review used self report measures. The impact of BI on the abuse of substances other that alcohol and cannabis should also be addressed.	We were unable to address in this review how certain factors (for example age, gender, and school grade) interact with the interven_x0002_tion effects for adolescents, as it was not possible to conduct any subgroup analyses due to the small number of included studies. We did not identify any studies conducted in low- or middle_x0002_income countries that met our inclusion criteria	1-Y, 2-N	Internal: South African Medical Research Council, South Africa; External: Open Society Foundation for South Africa, South Africa.
390	Palpacuer	2015	To assess the efficacy of nalmefene for relevant health outcomes, not solely restricted to alcohol consumption endpoints in adults with alcohol dependence.	2	non-abstinent alcohol dependence	aged 18 y and over	3	3	3.2	H	Nalmefene	Placebo or active comparator	Not specified	3	PubMed/Medline, the Cochrane Library and Embase	Yes	Not stated	2	Not reported	Q-test and I2	Not stated	No because of small number of studies	Cochrane Risk of Bias tool	Not reported	44.4-52.1	12-39%	The value of nalmefene for treatment of alcohol addiction is not established. At best, nalmefene has limited efficacy in reducing alcohol consumption	RCTs against placebo and naltrexone proving the superiority of nalmefene in the approved indication are needed. There is thus a need for independent and well-designed post-marketing studies. In addition, a network metaanalysis is needed to assess the effectiveness of nalmefene in reducing alcohol consumption compared to the other active treatments available	Multiple outcomes were considered but the analysis was not adjusted for multiple comparisons, with a possible inflation of type I error. The outcomes that are clinically relevant (i.e., outcomes that are not surrogate outcomes) are lacking in the primary evidence that led to the EMA’s nalmefene approval.	1-Y, 2-Y	Rennes CHU (Comité de la Recherche Clinique et Translationelle)
403	Prestwich	2016	This review aims to identify (a) whether changes in social influences (normative beliefs and social support) engender changes in alcohol intake (primary objective) and (b) whether interventions incorporating specific BCTs are more effective in changing social influences than interventions that do not incorporate the specific BCT (secondary objective).	2	All drinking behaviour	No specific population, the majority are college or university students	3	1 - Brief intervention (face-to-face) 5 - Computer-delivered intervention	1.2, 5	NA	NA	No intervention	Educational settings, medical and community settings	2	MEDLINE (1996 –2012) and EMBASE (1996 –2012) via OVID	No	1996 - Oct 2012	2	NR	I squared test, Cochrane Q test	meta-regression	Yes	Risk of bias assessment (randomization, allocation concealment, blinding, and other important methodological or statistical features)	USA (35), UK (3), Canada (1), Australia (1), Multiple sites (1)	NR	NR	Social influences and normative beliefs can be changed in drinkers, particularly by providing normative information about how much others’ drink. However, even generating large changes in these constructs are likely to engender only small changes in alcohol intake.	Other rigorous reviews to elucidate the most efficacious BCTs to change other key determinants of drinking are needed.	The estimated effects in this review may be overestimates, on the basis that published articles may be more likely to report significant effects than nonpublished articles.	1-N	NHS Leeds
404	Sullivan	2011	to evaluate the efficacy of brief counseling interventions provided by nonphysicians on reducing alcohol consumption by unhealthy drinkers	2	unhealthy alcohol use		3	1	1.2			The control arm was defined as that arm that did not include a structured alcohol intervention (eg, “usual care” or “advice”).	primary care	5	MEDLINE, PsychInfo, CINAHL, and the Social Sciences Citation Index (SSCI) , and Science Citation Indexb(SCI)	Yes	inception to first quarter of 2008	2	NR	Isquared statistic and Q test	sensitivity analysis	Yes	the USPSTF toassess the following study features: (1) allocation concealment; (2) attrition bias; (3) blinding; (4) a priori statement of the outcomes and comparability of baseline characteristics and treatment of groups; and (5) delivery of the stated intervention	USA(7), Sweden (1), The Netherlands (1), Australia (1), UK (1), Canada (2)	NR	ranged from 19-51%	This systematic review with meta-analysis offers preliminary support for the benefit of brief interventions for unhealthy alcohol use by nonphysicians, either alone or in combination with physicians. Nonphysician interventions were associated with 1.7 (95% confidence interval [CI]=−.03 to−3.5) fewer standard drinks per week than control conditions (p = .054). Excluding the one study that increase…	Future investigations must focus on evaluating who specifically within the medical home should be trained in interventions targeting unhealthy alcohol use allowing primary care providers to incorporate this important area of chronic medical management into their practices and allowing patients to benefit from this care.	We limited our search to English-language published abstracts and manuscripts. studies identified were of fair quality at best, raising concerns about the overall quality of the results, and the legitimacy of translating these findings into a real-world model of the patientcentered medical home. The heterogeneity of research designs raises questions about the utility of the overall meta-analytic …	1Y, 2N	a grant administered by the Treatment Research Institute, which had no role in designing, conducting, or reporting the study.
411	Foxcroft	2015	To determine whether social norms interventions reduce alcohol-related negative consequences, alcohol misuse or alcohol consumption when compared with a control (ranging from assessment only/ no intervention to other educational or psychosocial interventions) among university and college students.	2	NR	University or college students	3	1	1.2	NA	NA	Control intervention-Interventions with no social norms component including no intervention or minimal intervention in the form of a leaflet, or an educational or psychosocial intervention without a social norms component.	college or university settings	5	1. Cochrane Central Register of Controlled Trials 2. Ovid MEDLINE 3. Ovid EMBASE 4. Ovid PsycINFO 5. Ovid Cumulative Index to Nursing and Allied Health Literature	Yes	1982 to May 2014	2	NR	I2 test (problematic if I2 test ≥ 50%)	Subgroup analysis	Yes	Cochrane ’Risk of bias’ tool	USA (52), Australia (1), Brazil (1), New Zealand (5), Sweden (2), United Kingdom (5)	Mean age: 17.92 to 21.99	17% to 78%	The main results of this review indicate that no substantive meaningful benefit is associated with social norms information interventions for alcohol misuse by university or college students.	Further research should take account of threats to validity from risk of bias, especially those biases that are likely to lead to overestimation of effects. Further research should also be powered to detect hypothesised subgroup effects. Reporting of programme content and context should be more detailed and systematic to enable comparison of these aspects across studies.	Lack of adequate allocation concealment, blinding and attrition bias is associated with poor estimation of intervention effects; therefore we cannot rule out the possibility that the effects observed in this review may be exaggerated as the result of methodological limitations.	1-Y-2-Y	Internal sources • Oxford Brookes University, UK. External sources • FCT-Fundação Ciência e Tecnologia, Portugal. • AERC-Alcohol Education and Research Council, UK. • ERAB-European Research Advisory Board, Belgium.
429	Lesouef	2014	to estimate the efficacy of baclofen on the maintenance of abstinence and the decrease of craving in alcohol-dependent patients.	2	Alcohol-dependent		2	3) Pharmacological interventions	3.2	E	E) Baclofen	Placebo	NR	3	Medline, Embase, Science Direct	Yes	2002 - June 2012	2	NR	chi squared test and I squared test	sensitivity analysis	Yes	NR	NR	Min: 42 years; Max: 49 years	Male Min: 52%, Max: 73%	This study shows that baclofen is associated with a 179% increase of abstinent patients at the end of the study compared to the patients treated by placebo. This confirms the results of two randomized controlled clinical trials included in the meta-analysis.[18,19] It suggests that baclofen has a long-term effect on different populations of patients.	Results mixed on craving needs to be confirmed by further studies.	The main limitation is the low number of exploitable studies as there are only three studies included for the calculation of the outcome measures; the two remaining studies being missing due to the lack of some data from outcome measures.	1-Y, 2-N	NR
434	Gilligan	2019	To assess the effectiveness of universal, selective, and indicated family-based prevention programmes in preventing alcohol use or problem drinking in school-aged children (up to 18 years of age). Specifically, on these outcomes, the review aimed: to assess the effectiveness of universal family-based prevention programmes for all children up to 18 years (‘universal interventions’); to assess the …	2	Parents of young people who have not previously consumed alcohol, currently consume alcohol, or have heavy or problematic alcohol use.	Parents or guardians/carers of young people up to 18 years (of school age). For this review, young people were defined as children and adolescents and excluded those transitioning to college due to differences in context and parenting roles.	3	2	2.5	NA	NA	The comparison consisted of any alternative prevention programme (e.g. school-based, office-based, multi-component, other) where the parental component could be experimentally isolated (e.g. parent plus school compared to school only) or no programme.	Population based, parents of children attending a school, sub-group of families with history of substance abuse or in communities with low socio-economic status and engaging in delinquent behavior.	4	MEDLINE (Ovid), Embase (Embase.com), Education Resource Information Center (ERIC; EBSCOhost), PsycINFO (Ovid)	Yes	Inception until 30 June 2018	2	NR	Assessed statistical heterogeneity using the ChiS test and its P value, by visually inspecting the forest plots, and by using the I square statistic.	We investigated the extent of heterogeneity through visual examination of forest plots and through use of the Chi square statistic, the P value, and the I square statistic. Where there was evidence of heterogeneity (I square statistic > 50%), we investigated the potential source of heterogeneity through subgroup analyses.	Yes	Cochrane Handbook for Systematic Reviews of Interventions	United States (29) The Netherlands (2) Sweden (2) Poland (1) Germany (3) India (1)	The age of children targeted through the interventions ranged from 5 to 17 years (average approximately 13 years).	NR	Current evidence suggests that family-based prevention programmes alone are not likely to be effective in reducing adolescent alcohol use. Further, consideration should be given to the relationship between alcohol consumption frequency and volume, with the potential for practically significant public health benefits of a reduction in alcohol consumption volume. Conversely though, the public healt…	Given the small numbers of studies included in each of these sub-group analyses, the variability in effect sizes, and the high level of unexplained heterogeneity, it is recommended that further evaluation should be conducted, with particular attention paid to the content and context of programme delivery and the differential effects on key outcomes. Questions remain about the impact of programme …	1) Most trials (n = 29) were reported from the United States; others were conducted primarily in Europe (Netherlands, Germany, Poland, Sweden); and only one study - Reddy 2002 - was conducted in a developing nation (India). This fact limits the external validity of the evidence and the generalisability of results to developing nations. 2) Six trials were specific to females only, reporting gender…	1-Y, 2-Y	None for the study		1
448	Riper	2018	This review aims to assess the effectiveness and moderators of treatment outcomes in internet-based interventions for adult problem drinking (iAIs).	2	Regular drinker and problem drinkers (e.g. AUDIT ≥ 8 in male and ≥ 6 in female; FAST ≥ 3, etc.)	Exclude students and pregnant women	3	5 - Internet-based alcohol interventions (iAIs)	5 - Internet, SMS, phone, CD-ROM	NA	NA	Control condition (e.g., assessment only, waitlist, or minimal intervention)	Workplace, community, hospital settings	7	PsycINFO, Science Citation Index Expanded, Social Sciences Citation Index, Arts and Humanities Citation Index, CINAHL, PubMed, and EMBASE	No	Inception to 31 December 2016	2	NR	I squared test	meta-regression and subgroup-analysis	Yes	Cochrane risk-of-bias tool	Netherlands (4), Germany (3), UK (2), USA (2), Sweden (2), Norway(2), Switzerland (1), Denmark (1), Japan (1), Canada (1)	Mean age 40.7 (SD 13.2)	0.476	Internet-based alcohol interventions in both community and healthcare populations are effective in reducing mean weekly alcohol consumption and in achieving adherence to low-risk drinking limits.	Future research should seek to identify categories of people for whom such interventions work best, to analyse how the interventions work and to determine what delivery contexts are most favourable. It should explore which patient populations could benefit most from referral to unguided forms and which would be more amenable to guidance by GPs or other professionals.	The generalisability of our results to people in real-life settings might be hampered by poor assessment of ethnicity and by the focus on studies from high-income countries. In addition, only a small number of studies addressed effects of iAIs administered in care settings other than the community (such as in primary care practices, emergency departments, or workplaces). Another limitation is tha…	1-Y, 2-Y	No funding sources	Individual patient data meta-analysis (IPDMA)
476	STREETON	2001	to evaluate the aggregate efficacy and potential toxicity of naltrexone, compared to placebo, as an adjunct treatment of alcohol dependence	2	alcohol dependence or abuse alone [defined by DSM-III-R	Adult aged >=18 years	No	3	3.2	H	Naltraxone	Placebo	inpatient and outpatient	4	Medline, EMBASE, PsychLIT database and the Cochrane Controlled Trials Registry.	Yes	From 1876 to January 2001	2	Not reported	Heterogeneity test	Not stated	Not stated	quality rating score	USA (6), Germany (1)	39-59 years	Not reported	naltrexone is more effective than placebo at reducing relapses to heavy drinking, and at improving alcohol abstinence in the short term.	Additional follow-up studies with suitable comparison groups and longer-term outcome results will be necessary to further examine the long-term efficacy and tolerability of naltrexone treatment	small sample size, and the per protocol analysis of results in a setting where there were differential rates of drop-outs between treatment groups. The trial also only evaluated naltrexone in combination therapy prescribed concurrently with an aversion therapy (i.e. disulfiram).	1-N	Not reported
482	Snyder	2008	To evaluate the efficacy of acamprosate and naltrexone when compared to placebo as an adjunct to the psychosocial treatment for alcohol dependence	2	Alcohol dependence The DSM-IV-TR (or various earlier versions)	Adults	2	3) Pharmacological interventions	3.2	G, H	G) Acamprosate, H) Naltrexone	Placebo	Ambulatory setting	2	MEDLINE, PsycINFO	Yes	January 1985 to 2006	2	NR	No	No	No	Chalmers Scale (scored various aspects of the experimental design, including sample size, randomization methods, methods to preserve blinding, selection and withdrawal criteria, outcome criteria, and statistical analysis with possible scores ranging from 0 to 100)	NR	Age range: 16–72 years old	14.2% - 23.4%	This review found modest evidence pointing to the efficacy of both acamprosate and naltrexone as adjunct treatments for alcohol dependence in adults.	There remains a need for more direct comparison of naltrexone to acamprosate as the best adjunct for psychosocial treatment. It is possible that a stepwise trial of treatment, first with naltrexone, then followed by acamprosate could provide optimal benefits for recovery. Additional research is needed to address these unanswered questions.	There were no studies to show the efficacy of naltrexone at 6 months’ duration and 12 months’ duration	1-N	NR
528	Moreira	2009	To determine whether social norms feedback reduces alcohol misuse in university or college students.	2	high risk students	university or college students,a student population	3	1	1.2	NA	NA	NA	college setting	4	1. MEDLINE (January 1966 to March 2008) 2. EMBASE (January 1988 to March 2008) 3. PsyInfo (1985 to March 2008) 4. CINAHL (1982 to March 2008	Yes	1. 1966-2008, 2.1988-2008, 3. 1985-2008 4. 2982-2008	2	NR	Yes	sensitivity analysis	do not have enough studies to explore the former type of bias but to limit the effects of the latter type of bias we wrote to some authors of trials that met our inclusion criteria, ask_x0002_ing them for missing data, and to provide such data if available. Four authors did not respond to our requests for more informa_x0002_tion. However, we were able to obtain unpublished data for one study from…	Cochrane Reviewers Handbook version 5.0	USA17, New Zealand3,	Young people aged 15 to 24 years contribute a high proportion to this burden	Min40,Max73	future studies should have larger sample sizes.	•Further research studies should have longer term follow-ups to provide a more thorough assessment of the effectiveness of the social norm intervention over the medium- and long-term.We are not able to say whether web/computer delivery or individual-face-to-face feedback is the more effective intervention; more studies are needed to directly answer this question. • In only a few small studies, ma…	Small sample sizes in many studies are a limitation of the current results; future studies should have larger sample sizes.	1-N,2-N	Professor Foxcroft’s department has received funding from the alcohol industry for unrelated prevention research.	NR
567	Mellentin	2017	to examine the effectiveness of CET Cue Exposure Therapy targeting AUD compare to active control conditions	2	Diagnosed with sub-clinical or clinical AUD	Adult participants (≥18) diagnosed with sub-clinical or clinical AUD	No	Psychosocial interventions	Cue Exposure Therapy; OR Cue Exposure Therapy and Coping Skills Training;	NA	NA	Daily contact with assessment; OR Cognitive behavior therapy; OR Meditation/relaxation techniques	Not explicitly described. But the studies include inpatient and outpatient participants. Might be a clinic based intervention	4	MEDLINE (via PubMed), PsycINFO (via APA), EMBASE (via Ovid), and the Cochrane Central Register of Controlled Trials (CENTRAL)	No	1993 to 2006	2	NR	I squared test	Sub-group analysis	Yes	The Cochrane risk of bias tool (CRBT) was used to assess the methodological quality of the included studies. Also GRADE was used to assess study limitations (risk of bias), inconsistency, indirectness, imprecision and publication bias	No restrictions	NR	NR	CET showed no to small additional effects on primary outcomes and small to moderate additional effects on secondary outcomes compared to control conditions. The overall quality of evidence was graded as very low due to high risk of bias, inconsistency, imprecision and suspected publication bias. Stratification and analysis of type of CET therapy revealed that CET combined with USCS may be more ef…	Overall, there is a need for more high quality RCT studies assessing the effects of CET targeting AUD using percentage of days with heavy drinking as the primary outcome measure. Further research is especially warranted to investigate: (1) the effectiveness of CET targeting different alcohol severity profiles; (2) the long-term effectiveness of CET; (3) whether the in vivo exposure element in CET…	The identified studies were heterogeneous in terms of the included population, treatment approaches and applied methodology. Limited data were available, particularly at 3- and 12-month follow-ups, and only a couple of studies assessed percentage of days with heavy drinking, which is the most clinically relevant outcome for alcohol treatments as it reflects drinking to intoxication. Finally, inco…	1-Y, 2-N	The study was funded by the Lundbeck Foundation, TrygFonden, Region of Southern Denmark and the University of Southern Denmark
573	Malaguti	2020	To investigate the effectiveness of forming implementation intentions to reduce substance use.	2		No restrictions were applied to study participant characteristics	3	5- forming implementation intentions	2.7	N/A	N/A	All studies had to present a control group. This included passive control groups (not performing any task) and active controls (performing an unrelated time-control task such as filling in an extra questionnaire or creating implementation intentions for an unrelated behaviour)	NR	3	PsycINFO, MEDLINE, Psychology and Behavioural Science Collection	Yes - clinicaltrials.gov, UK Clinical Trials Gateway	April 2018 - September 2018	2	NR	I² and Q statistic tests	meta-regression	Yes	SIGN checklist 2 for randomised controlled trials (SIGN, 2018).	Australia (1) UK (19) USA (1) Estonia, Finland, and UK (1)	Mean Min = 16.6, Mean Max = 43.7	Min: 43%, Max: 76%	This review suggests that implementation intention interventions are effective in reducing some forms of substance use (alcohol use and tobacco smoking), albeit revealing small effect sizes, among the general population and students in secondary and higher education.	Future research efforts should also be applied on the use of implementation intentions to reduce illicit drug use, whether or not the effect of this intervention is significant, and on the use of implementation intentions in clinical practice.	At a study level, this review did not exclude studies with high risk of bias. Only RCTs were included in the review, in order to minimise risk of bias and increase confidence in the overall findings. However, studies which were found to have low methodological quality were retained in the review, which could have increased the risk of bias at review level. Equally, excluding these studies might h…	1-N	This study received no external funding.
577	Kranzler	2019	to evaluate the efficacy of gabapentin using all available placebo-controlled trials, including all alcohol-related outcomes	2	Alcohol dependence or alcohol use disorder	Aged >= 18 years	3	3	3.2	A	Gabapentin	Placebo	Not specified	1	Medline	Yes, Clinicaltrial.gov	Inceptions to November 2018	2	Not reported	Q-test and I2	Meta-regression	Yes, Egger test and funnel plot	Cochrane Risk of Bias tool	USA (5), Brazil (1), Thailand (1)	Not reported	0-47.6%	gabapentin was efficacious on only one of the six alcohol treatment outcomemeasures that we examined. Thus, recommendations that it be used in treating AUD should be qualified to emphasize its potential to reduce the frequency of heavy drinking.	Additional RCTs of gabapentin for treating AUD could: (1) provide a clearer estimate of its risk–benefit ratio in treating AUD, (2) determine whether treatment with the medication should be limited to individuals with alcohol withdrawal signs or symptoms, who may be most responsive to the medication’s effects on drinking behavior, and (3) define the optimal dosage for treating AUD, given the wide…	Heterogeneity between studies, small number of placebo-controlled RCTs of gabapentin available for meta-analysis limited the statistical power. In addition, the sample size for most of the available studies was small. In all the available studies, early discontinuation resulted in missing data.	1-Y, 2-Y	the Mental Illness Research, Education and Clinical Center of the Veterans Integrated Service Network
613	Leone	2010	To evaluate the efficacy and safety of GHB for the treatment of AWSand the prevention of relapse, and more specifically: • to compare the efficacy of GHB with placebo or other drugs; • to identify the most effective GHB dosage and schedules; • to estimate the frequency of side effects.	2	Alcohol dependent patients	receiving therapy to prevent or to treat alcohol withdrawal symptom (AWS)	No	3	3.1	I	GHB	Placebo, any other pharmacological treatment.	outpatient or inpatient setting	4	MEDLINE, EMBASE, PsycINFO, CINAHL	Yes	Inception to September 2008	2	NR	Chi squared test, I2 statistic	There were too few studies in the meta-analyses to support sensitivity analysis	No - Given the low number of studies in each comparison and metaanalysis, we did not assess publication bias by the use of a funnel plot.	criteria recommended by the Cochrane Handbook	Italy (11), Germany (1), Austria (1)	43.5	0.19	There is insufficient randomised evidence to be confident of a difference between GHB and placebo, or to determine reliably if GHBis more or less effective than other drugs for the treatment of alcohol withdrawal or the prevention of relapses.	Future trials need to be more consistent in regard to the measurement of standard outcomes, using common scales and timepoints. The efficacy and safety of GHB should be evaluated in comparative trials against other drugs, whereas add-on trials are not a priority at the moment. Non-responders to GHB should be identified, and dose-finding studies are needed to understand the maximum therapeutic dos…	Most trials were from a single country (Italy, n=11), and sample sizes were generally very small (range 17-98 patients). Moreover, the comparisons were varied, with GHB compared to placebo or one of several other drugs, outcomes were heterogeneous in type and timing, and recent trials studied new comparisons without retesting the previous ones. The studies used a long list of inclusion or exclusi…	1-Y, 2-N	Regione Piemonte, Ricerca Sanitaria Finalizzata 2006, Italy
626	Oon-Arom	2019	We, therefore, proposed to carry out a systematic review to examine the efficacy and acceptability of varenicline in patients with alcoholism.	2 *Meta analysis not mentioned in the objectives, but was conducted	Patients people with problematic alcohol use		3	3	3.2		varenicline	placebo	Trials conducted in in- or out-patient settings in any country were included	3	Pubmed, Scopus, Web of Science	Yes	Inception to January 2019.	2	NR	I-square	NR	Yes	Cochrane Handbook for Systematic Reviews of Interventions	USA (8); Sweden (1)	The mean age of the study population was between 25 and 55.6 years	NR	While varenicline is effective for decreasing alcohol consumption, it is not effective for reducing heavy drinking days. varenicline has a moderately sized effect for reducing alcohol con sumption. The low dropout rates due to any reason and due to adverse events suggest that varenicline is highly accepted and tolerable.	1) Future studies should be carried out for a longer duration (> 13 weeks) and with a larger sample size 2) more details of the physical and psychiatric adverse events should be further investigated in order to clarify the acceptability of the prescription of varenicline in this population 3) The drinking outcomes of this study are subjective (heavy drinking day, alcohol consumption from timeline…	1) some data was presented only in graphs (one study). The data of this study therefore could not include in the meta-analysis. 2) there were also few studies and a small sample size and several differences in patient populations, which could generate heterogeneity 3) most studies included in our meta-analysis were carried out for the duration of between 4 and 13 weeks only while longer term stud…	1-Y,2-Y	This work was partially supported by Chiang Mai University, Chiang Mai, Thailand. However, the funding source was not involved in the study design, data collection, data analysis, data interpretation, manuscript preparation, and the decision to submit this article for publication.		1
650	Apodaca	2003	to examines the effectiveness of bibliotherapy specifically for problem drinking.	2	problem drinker		3	1	1.2			no intervention	intervention provided by health professional	2	Medline, PsychINFO,	Yes	NR	2	NR	Q statistic	sub-group analysis	NO	12 specific methodological criteria, based on the Mesa Grande coding system used in a larger, ongoing meta-analysis of the alcohol treatment outcome literature (Miller, Andrews,Wilbourne, & Bennett, 1998)	scotland (2), USA (7), Canada 2), Australia (1)	NR	NR	We do not advocate using bibliotherapy in lieu of professional consultation. There is reasonable evidence that bibliotherapy is likely to be helpful to problem drinkers, and it is reasonable that any therapeutic intervention with specific efficacy ought to improve over the magnitude of such self-directed change. Bibliotherapy can be thought of more as indicated (targeted, secondary) prevention ra…	NR	NR	NR	grants T32-AA07460 and K05-AA00133 from the National Institute on Alcohol Abuse and Alcoholism.
672	MacArthur	2018	To examine the effects of interventions implemented up to 18 years of age for the primary or secondary prevention of multiple risk behaviours among young people.	2	multiple risk behaviours among children and young people	children and young people aged up to 18 years. Studies were also included in which participants receiving the intervention were parents, guardians, carers, peers, and/or members of a school	3	1	1.1	NA	NA	NA	school-based interventions, (home, kindergarten, primary school, secondary school, clinic, community)	10	Australian Education Index; British Education Index; Campbell Library; Cumulative Index to Nursing and Allied Health Literature (CINAHL); Cochrane Central Register of Controlled Trials (CENTRAL); Embase; Education Resource Information Center (ERIC); International Bibliography of the Social Sciences; MEDLINE; PsycINFO	Yes	searched the following databases in May 2012. We conducted updated searches in 2015 - beginning 6 May 2015 and ending 15 May 2015 - and a third updated search, which commenced 10 November 2016 and ended 14 November 2016.	2	NR	the Chi squared test, and the I squared statistic	Sensitivity analysis Subgroup analysis	Yes	risk of bias of included studies using the Cochrane 'Risk of bias' tool	USA (n = 55); Europe (n = 8), Canada (n = 2), Australia (n = 1), Hong Kong (n = 1), India (n = 1), Spain and Mexico (n = 1), and South Africa (n = 1).	9 and 14 years of age	Min46,Max 54	NR	NR	the impact of universal school-based programmes in relation to alcohol use contrasts with those reported in other reviews. For instance, FoxcroT 2011 reported that psychosocial and developmental prevention programmes can be effective, but that findings were mixed overall, with some studies reporting statistically significant effects and others reporting no effect. Additional systematic reviews ha…	1-N,2-Y	Internal sources • No sources of support supplied External sources • GJM, UK. GJM is supported by an NIHR post-doctoral fellowship award (PDF-2013-06-026). This report is independent research supported by the National Institute for Health Research (Post-Doctoral Fellowship, Dr Georgina MacArthur, PDF-2013-06-026). The views expressed in this publication are those of the author(s) and are not nece…	NR
696	Dinh-Zarr	2009	To assess the effect of interventions for problem drinking on subsequent injury risk.	1	People diagnosed with alcohol dependence, alcohol abuse, or hazardous use of alcohol, all of which are considered to be ’problem drinking’.	NR	3	1,2,3,5	1.2, 2.1, 2.4, 2.6, 3.2, Acupuncture.	F	chlordiazepoxide	No intervention or standard care.	the clinical setting.	9	MEDLINE EMBASE CENTRAL PsycINFO CINAHL ERIC DissertationAbstracts International IBSS ISTP	Yes	May 2002.	1	NR	I squared test	NR	Yes	Four completed trials received an ’A’ rating for allocation concealment. The remaining completed trials received a ’B’ rating, in most cases because the method of randomization was unspecified and the information was not obtainable from the authors. In the trial by Fitzgerald andMulford, the number of subjects differed markedly between the two study groups at Center A. The author notes that origi…	Australia(3) New Zealand(1) USA(12) Sweden(2) Canada(1) UK(1) Bulgaria(1) 10 countries(1)	Min: 18, Max: 65 years.	Min: 19%, Max: 95%	The estimated effect sizes were typically large, with reductions in alcoholor drinking-related injuries ranging from 27% to 65%. Because the trial sample sizes were generally small ,however (few of the trials having been designed to measure effects on injuries), the precision of most estimates was low.	Because injuries account for a large proportion of the morbidity and mortality due to problem drinking,further studies are warranted to evaluate the effect that treating problem drinking may have on injuries and to investigate how any beneficial effects on injuries are mediated.	Although reduced alcohol consumptionwould seema likelymechanism for any beneficial effects of treatment on injuries, this review does not provide strong support for this mechanism. This review indicates that interventions for problem drinking are likely to reduce the incidence of injuries and their antecedents, but current data are insufficient to draw firm conclusions, particularly in terms of e…	1-N	NR
698	Rooke	2010	This review aims to quantify the overall effectiveness of computer-delivered interventions for alcohol and tobacco use.	2	All drinking behaviour	No specific population, the majority are young adults	2	1 - Brief intervention 5 - Computer-delivered intervention	1.2, 5	NA	NA	Active comparison (cognitive-beahcioural therapy: CBT), attention/placebo (assessment only, placebo, and treatment as usual)	Home and research setting	2	PsycINFO, PubMed	No	Inception to January 2009	2	NR	Cochrane Q test	subgroup-analysis	NR	Physiotherapy Evidence Database (PEDro) scale	NR	NR	NR	Computer-delivered interventions reduced substance use. Effect sizes did not vary significantly as a function of treatment location, inclusion of entertaining elements, provision of normative feedback, availability of a discussion feature, number of treatment sessions, emphasis on relapse prevention, level of therapist involvement or follow-up period.	Future research could explore the effect of computer delivered programs for primary and secondary substance use prevention in adolescent.	- Low number of effect sizes in some moderator categories - Additional research focusing upon adolescents is needed.	1-Y, 2-N	NR
712	Elzerbi	2015	the present study sought to test the following hypotheses: first, BI would be more efficacious than control intervention in reducing grams of alcohol consumed per week among hazardous and harmful drinkers in PHC and ED settings at standard trial follow-up points of 6 and 12months; and secondly, due to the efficacy of BI, variance in study outcomes for BIs in reducing hazardous and harmful alcohol…	2	participants were non-treatment-seeking and met a minimum criterion of hazardous or harmful drinking (hazardous and harmful drinking was understood as regular average consumption of 20–40 g and >40 g of alcohol per day for women and 40–60 g and >60 g per day for men, respectively.	participants were aged 18–64years	2	1	1.2			Comparator control groups varied from ‘screening only’, ‘assessment only’ to ‘treatment as usual’ ‘evaluation only’ or ‘minimal intervention’ (such as the provision of an information leaflet).	BIs were applied specifically in primary health care or ED settings.	5	MEDLINE, EMBASE, PsycINFO, CINAHL, CENTRAL	yes	January 2007 and August 2014	2		I squared test	supgroup analysis	-	bias table provided in Review Manager	PHC: EUR (13) - [Spain (4), UK (5), Denmark (1), France (1), Sweden (1), Cantabria (1)] , USA (5), Australia (1), Thailand (1) ED: EUR (4) - [Poland (1), UK (2), Switzerland (1)], USA (4)	-	the majority were white middle-aged men.	-	greater standardization of BI across ED trials, in addition tomore homogeneousmethodological conditions, particularly in relation to outcome evaluation.	a geographic bias towards high-income countries suggested that the majority of existing alcohol BI evidence presented here may not be applicable to low- andmiddle-income countries. Further, the results could be limited due to the possibility of publication bias; that is, the tendency of authors to publish only statistically significant results of trials in English-language journals. Most of the r…	1-N, 2-N	-
717	Wilk	1997	To assess the effectiveness of brief interventions in heavy drinkers by analyzing the outcome data and methodologic quality.	2	alcohol abuse, dependence or heavy drinking	aged 19 to 65 years and older	3	1	1.2	NA	NA	Control group - receives no alcohol -related treatment or intervention	primary care and hospital	2	MEDLINE and PsycLIT	No	1966 to 1995.	2	NR	the χ2 test for heterogeneity	sub-group analysis	NR	Chalmer's Scoring System	NR	min 19 to max 65 years and older	NR	We have show in this meta-analysis of RCTs that heavy drinkers were two times more likely to moderate their drinking when compared with drinkers receiving no interventions	Future studies should focus on training clinicians to alter their interventional behavior, screen carefully for alcoholism, and incorporate brief interventions in patients with heavy or problem drinking but without alcoholism and severe dependence.	limitations with regard to the RCT selection process. Though MEDLINE and PsycLIT databases were extensively reviewed back to 1966, unpublished trials would have been missed. In particular, unpublished negative trials could have been excluded for review thus biasing the review to positive outcomes. However, unpublished results may also be less reliable and therefore detrimental to the final analys…	1-N-2-N	NR
746	Lundahl	2013	We used systematic review and meta-analysis to investigate MI’s efficacy in medical care settings.	2	NR	A study was excluded if: patients were consulting specifically for help with addictions or mental or behavioral health, as opposed to consulting for general medical conditions; it took place in an HIV specialty clinic (not a general medical center providing HIV treatment); MI was delivered only through a computer-based program without human contact	3	2	2.4	N/A	N/A	Comparison group. Three broad types of comparison groups were employed: (1) 7 studies used a traditional waitlist group, (2) 16 studies used information only groups, such as providing a brochure about obesity management or safe sex practices, and (3) 28 studies employed ‘‘treatment-as-usual’’ conditions, which were heterogeneous and ranged from routine medical advice to cognitive behavioral treat…	conducted in a medical care setting such as a hospital, physician clinic, emergency department, medically-guided weight loss or diabetes center, dentist office, or physical therapy office	9	PubMed, MedLine, CINAHL, Health Source: Nursing/Academic Edition, PsycARTICLES, PsycINFO, Scopus, Social Work Abstracts, Web of Knowledge.	No	1983 - August 2011	2	NR	I squared test	meta-regression	Yes	Study rigor was assessed on an 18-point scale using criteria from existing assessment instruments and approaches such as the Cochrane system ([27–29];	Alcohol amount (9), Country (NR); Alcohol Dangerous use (4), Country (NR)	NR	NR	MI produced a statistically significant and positive impact on a range of outcome measures of interest to medical providers, including ... amount of alcohol consumed, dangerous drinking…	Future studies that seek to explain findings or add to intervention refinement and development should conduct thorough process evaluations.	Some relevant studies may not have been identified or were excluded because of our tight inclusion criteria [56]. Further, not including unpublished works may have biased the results even though our publication bias analyses suggest otherwise. Within included studies, several medical outcomes included few studies, making effect sizes estimates unstable. Further, it was often difficult to determin…	1-Y, 2-N	NR	Demographic details not reproted for alcohol specific RCTs
804	van Ginneken	2021	To evaluate the effectiveness of mental health treatments delivered by trained PWs [Primary-level workers] in LMICs to persons with mental distress/disorders, compared to usual care or care delivered by untrained PWs or_x0013_specialists.	2	disorders associated with substance abuse	children (aged < 18 years) and adults with mental disorders or distress seeking first-level care/primary care or detected in the community in LMICs	2	1,2	NR	NA	NA	Usual care: functional usual care (e.g. provided bya non-trainedexisting PW), non-functioning theoretical usual care,or essentially no care(i.e. care that is nominally there but is poorly accessed or is not always available/accessible).	LMICs, intervention delivered by PWs. Primary-level workers (PWs) include primary healthcare_x000D_ professionals (PHPs), such as doctors, nurses, and pharmacists; _x000D_lay health workers (LHWs) (i.e. people living at the community _x000D_level with no prior health professional training); and community_x000D_ professionals (CPs), such as social workers, teachers, and_x000D_ development workers.	5	CENTRAL, MEDLINE, Embase, PsycINFO, CINAHL	Yes	from inception to 20 June 2019, update on 24 August 2020	2	NR	I2 statistic	planned to perform sensitivity_x000D_ analyses by removing from the analysis studies that were at high _x000D_risk_x0013_ of_x0013_ bias. However, the number of included studies for each_x000D_ comparisons was insufficient	Yes	Cochrane Effectiveness of Practice and Organisation of Care (EPOC) group format	Brazil (1), China (1), India (2), Kenya (2), Nepal (1), South Africa (5), Thailand (1)	NR	NR	Treatments from LHWs compared to usual care may increaserecoveryfrom harmful/hazardous alcohol use, although the rangefor the actual e)ect indicates they may have little to no e)ect;probably slightly reduce the risk of harmfulor hazardous drinking. Treatments from primary health and community professionals_x000D_compared to usual care probably have little to no e)ect on recovery_x000D_from harmfu…	Future trials should: describe trial interventions better; conduct trials comparing interventions with di)erentcharacteristics/types of PWs, modes of delivery, and typesof training and supervision or intensity of intervention; conduct trials of di)erent high-risk populations; comparePWsversus specialists to assess the potential for task shifting; include better data on service utilisation;	Some studies assessed large numbers of outcomes, increasing theprobability of finding statistically significant di)erences for someoutcomes by chance. PWs, particularly LHWs, remain poorly indexed in the literature.Although we tried to cover a broad range of synonyms for thesehealth workers, it is possible that some studies have been missed. We found too few studies within each comparison to asse…	1Y, 2N	UK aid from the UK government
832	Thomas	2013	This review updates the Cochrane review of mentoring to prevent/reduce drug and alcohol use in youth (Thomas, 2011)	2	Alcohol or drug use	Children (age 6 to 12) or adolescents (age 13 to 18)	3	2) Psychosocial interventions	2.7 Mentoring interventions	NA	NA	No intervention or wait-list group	Support groups	8	CINAHL, the Cochrane Library, Embase, Eric, Medline, PsycINFO, Social Sciences Abstracts, Sociological Abstracts	Yes	Inceptions to January 2013	2	NR	I squared test	Explore clinical heterogeneity (differences in participants, interventions, and outcomes) and methodological heterogeneity (study design, risk of bias) if there were sufficient studies.	No	Cochrane	United States (5) Sweden (1)	Age range: 18-65	NR	Children and adolescent that were in mentoring group show less alcohol use.	More high quality research on the effects of mentoring on alcohol and drug use in adolescents are needed.	Very few well-designed studies evaluate the effects of mentoring on adolescent drug and alcohol use.	1-N	the Canadian Tobacco Control Research Initiative
860	O’Connor	2018	To systematically review the benefits and harms of screening and nonpharmacologic interventions to reduce unhealthy alcohol use to inform the U.S. Preventive Services Task Force.	2	adolescents or adults age 12 years or older who nondependent alcohol users.	NR	3	1	1.1	NR	NR	primary care populations.	primary care–relevant settings (primary care, other outpatient health care settings.	4	MEDLINE PubMED PsycINFO CENTRAL	No	October 12, 2017.	2	NR	I squared test	meta-regression and sensitivity analyses.	Yes	Two reviewers applied USPSTF design-specific criteria (Appendix A Table 3)85 and supplemented it with criteria from the Quality Assessment of Diagnostic Accuracy Studies86 to assess the methodological quality of all eligible studies. We assigned each study a quality rating of “good,” “fair,” or “poor.” Discordant quality ratings were reviewed and discussed; a third reviewer adjudicated as needed.…	US(72) DEU(4) CHL(1) BEL(1) FIN(4) ITA(2) NLD(5) AUS(3) GBR(10) FRA&CHE(1) ESP(4) ARG(1) SWL(2) US&CAN(1) NZL(2) DNK(1) CAN(1) SWE(1)	Min: 16.8, Max: 57.9 years.	Min: 0%, Max: 100%	We found no direct evidence that screening programs reduce unhealthy alcohol use or improve health, compared with usual care (without screening).Very limited data suggested that benefits from alcohol use interventions can be maintained over 2 to 4 years, including both in number of drinks per week and some health outcomes. However, several trials in younger adults found that beneficial effects ap…	Further test performance studies of the USAUDIT and USAUDIT-C are needed to confirm its accuracy in identifying unhealthy alcohol users.	We found no trials comparing screening programs with usual care (without universal screening).it would nevertheless be useful to conduct a study with an unscreened comparison group to understand the population-level effect of screening in primary care settings.We found no eligible studies that evaluated the versions of the AUDIT and AUDIT-C recently developed for the United States (USAUDIT and US…	1-N	NR
934	Ghosh	2021	The aims of the systematic review include: (i) to qualitatively summarize the content and delivery methods of existing BIs for alcohol use; (ii) to carry out a meta-analysis of primary studies; (iii) to assess quality and risk of bias of individual studies; and (iv) to determine the predictors of response to BI	2	non-dependent, harmful or hazardous alcohol use	both sex and age group (15–65 years)	3	1	1.2, 2.4	NR	NR	The control group consisted of wait-list controls, treatment-as-usual and general advice.	LMIC was defined as per World Bank data	2	Medline, CENTRAL	Yes (Cochrane Central Register of Controlled Trials (CENTRAL), Clinical Trials.gov and World Health Organization (WHO) International Clinical Trials Registry Platform (ICTRP))	not limit our search according to the date of publication.	2	NR	(i) visual inspection of the forest plot; (ii) the significance of heterogeneity was examined by the χ2 test (iii) the magnitude of heterogeneity was measured by the I2 statistics	Subgroup analysis and sensitivity analysis	Yes	the risk of bias (RoB) assessment tool by Cochrane	Seven studies were from South Africa, three from India, and one each from Brazil, China, Thailand, and Zimbabwe.	The mean age of the study participants varied from 19 and 51 years across studies	0%-52%	our review showed a small, but significant positive effect of a single session, nurse-delivered MI/BI for harmful and hazardous alcohol use. BI was also efficacious in young adults. Given the magnitude of the alcohol-attributable burden and the limited healthcare resources, BI holds promise in the LMIC. This review may motivate the policymakers to consider integrated BI services in their national…	we need good quality research from the LMIC with low-risk of bias, focusing on allocation concealment and minimizing the missing outcomes. There is a general lack of evidence from antenatal care, and evidence is limited from primary care. We also need research on the operational aspects, barriers and facilitators of BI in LMIC. MI takes a psycholinguistic approach; therefore,one may like to exami…	First, the number of studies included was small. Moreover, there was significant heterogeneity among the studies. Hence, we could not do a meta-regression analysis. The analysis of moderators of BI efficacy was entirely based on subgroup analysis on small number of studies, which might have been underpowered. Hence, the null findings in our review reflect ‘evidence of no effect’ rather than ‘no e…	1Y,2N	NR
969	Vanderkam	2020	we performed a systematic review and meta‐analysis to assess the effectiveness of drugs that directly act on the adrenergic receptors (alpha or beta with an antagonistic or agonistic action) for patients with tobacco or alcohol use disorder.	2	adult patients with alcohol or tobacco use disorder	NR	2	3	3.2	I	I) alpha- or beta-adrenergic receptor (agonist or antagonist)	placebo or other validated pharmacotherapies, such as nicotine replacement therapies, varenicline and bupropion for tobacco and acamprosate, naltrexone, nalmefene, baclofen and disulfiram for alcohol	NR	3	Embase, CENTRAL, PUBMED	Yes	consulted - 2 October 2019	2	NR	I2 statistic	sensitivity analysis	Yes	Cochrane collaboration rob 2 tool	NR	NR	NR	our meta‐analysis is not sufficient to draw conclusions about the efficacy of adrenergic compounds for tobacco and alcohol use disorders, but shows an emerging field of research. Future research is needed to select a drug with a good safety profile and avoid some of the failures due to undesired effects, as found for clonidine in smoking cessation. Alpha‐1 antagonists could meet this objective an…	Further investigations are warranted to assess the interest of doxazosin in alcohol use disorder.	In patients with alcohol use disorder, analysis of the efficacy of alpha‐1 antagonists was carried out in six studies with very diverse methodological designs (duration of interventions and follow‐up) . The quantitative analysis mixed prazosin and doxazosin interventions, and the data were not complete for all end‐points. The outcome criteria were not standardized, with different scales for alcoh…	1-Y,2-N	This research did not receive grants from any funding agency in the public, commercial, or not‐for‐profit sectors
973	Henssler	2020	This first systematic review with meta-analysis aims to assess the efficacy of non-abstinent treatment strategies compared with abstinence-based strategies	2	Alcohol dependence or alcohol abuse/harmful use diagnosed according to standard operationalized criteria (i.e. Research Diagnostic Criteria, DSM-III, DSM-III-R, DSM-IV, DSM-IV-TR, DSM-5 or ICD-10).	Samples of adult patients (≥ 18 years) with alcohol dependence or alcohol abuse/harmful use diagnosed	3	5 - All treatment interventions aiming at controlling alcohol consumption (CD paradigms) on a non-abstinent basis were eligible. We excluded studies that did not include a comparison group that aimed for abstinence. Concomitant pharmacological interventions were not an exclusion criterion, as long as these were given to both intervention and comparator groups.	5 - Controlled alcohol consumption (non-abstinent) treatment strategies compared with abstinence-based strategies	N/A	N/A	Abstinent-based treatment strategies	community-based, out-patient, in-patient	4	CENTRAL, PubMed, PsycINFO and Embase	No	Searched until 18 February 2019.	1, 2 , 3	NR	Heterogeneity among studies was quantified with the I2 statistic	meta-regression, sensitivity analysis	Yes	In accordance with the Cochrane Handbook [34], methodological rigor of studies was assessed using the Cochrane risk of bias tool for randomized controlled trials (RCTs) and the Newcastle–Ottawa Scale [35] for non-randomized studies.	NR	Adult patients (≥ 18 years)	[Supplemental file S6] Gender distribution in primary studies (as measured in percentage of female patients per study population) did not affect effect size	Available evidence does not support abstinence as the only approach in the treatment of alcohol use disorder. Controlled drinking, particularly if supported by specific psychotherapy, appears to be a viable option where an abstinence-oriented approach is not applicable.	one obvious inference of this investigation is the pressing need for high-quality RCTs in the future	We must acknowledge, however, the potential for studies to have been missed. Thirdly, choice of the primary outcomewas a challenge. Although reasonably pragmatic, it may still be slightly biased against abstinence strategies, because there may be more health benefit in groups with higher proportions of abstinent patients. Fourthly, our conclusions are limited by the limitations of primary studies…	1-Y, 2-N	This project was funded by a research grant from the German Federal Ministry of Education and Research (Bundesministerium für Bildung und Forschung, BMBF) (grant no. 01KG1808).	Comparison is between controlled drinking goals (non-abstinent) versus abstinent goals. Treatment may involve pyshosocial and/or pharmacological interventions, and if so, is received by both groups. By definition, intervention and comparison groups are aiming for different outcomes [abstinence (AB) versus CD], and outcomes for this study had to reflect both treatment goals. This systematic review…
1037	Turnbull	2012	The aim of this review was to determine the eNects of home visits during pregnancy and a"er birth for women with an alcohol or drug problem. Outcomes included all important parent and infant related benefits and harms, and community benefits and costs.	2	Women with an alcohol problem	pregnant or postpartum women with an alcohol or drug problem	3	2	2.7			Trials that had no home visits or which had a different method of home visits in the control group were eligible but analysed separately. Trials may have had standard care where an intervention was given for both the treatment and control groups.	Home visits	5	CENTRAL (The Cochrane Library 2011, Issue 4 of 4), MEDLINE (1966 to 30 November 2011), EMBASE (1980 to 30 November 2011), CINAHL (1982 to 30 November 2011) and PsycINFO (1974 to 30 November 2011)	Yes	Inception to 30 Nov 2011	2	NR	T square, I square and Chi square statistics	separate subgroup analyses and sensitivity analyses	No (planned but not reported)	Cochrane Handbook for Systematic Reviews of Interventions	USA (6), AUS (1)	NR	1	There is insufficient evidence at present to recommend the routine use of home visits, any particular model of home visits or any specific home interventions in women with a drug or alcohol problem	Further large, high-quality trials are needed and the women's views on home visiting need to be assessed	There are substantial methodological limitations to the studies incorporated in this review. This review combined studies that probably enrolled similar populations of women although there may be substantial cultural diNerences. The settings of the interventions are also likely to vary with different levels of infrastructure, different organisation and integration of services and diNerences in th…	1-Y,2-N	NR
1158	Ujhelyi Gomez	2021	We aimed to address the following questions: (i) what type of interventions have been used to reduce drinking during pregnancy and motherhood?; (ii) are these interventions effective?; and (iii) what BCTs are used in effective interventions?	2	Alcohol use (casual or dependent)	Pregnant women and mothers with dependent age children (≤18 years)	2	2	NR	NA	NA	NR	NR	3	PsycINFO, PubMed, Scopus	No	From inception to February 2020	1,2	NR	I2 statistics of heterogeneity were calculated	No	No	Revised Cochrane Risk-of-Bias Tool for Randomised Trials (RoB2) and the RoB2 tool for cluster randomised parallel group trials	Argentina (1), Australia (1), Netherlands (1), South Africa (1), Spain (1), UK (2), USA (13)	Pregnancy - Min: 22.4, Max: 32.56 Motherhood - Min: 26.3, Max: 40.9 *mean age not reported for all studies	1	Brief interventions and motivational approaches show the most promise to change alcohol-related behaviour in pregnancy, but further investigation is warranted to establish their effectiveness both for pregnant and parenting mothers.	Evidently, more research is needed to identify effective maternal alcohol interventions and their active components. We would encourage using the more extensive BCT evidence in the pregnancy smoking literature that identifies providing incentives, social support (e.g. from partner) and reducing negative emotions, to guide future work. We would also encourage researching mode of delivery, as deliv…	The low number of studies limited our ability to assess publication bias and perform sensitivity analysis and meta-regression. Once a stronger evidence base is established, meta-regression could be used to determine whether any individual BCT or a combination of BCTs are associated with intervention effectiveness. Findings should be viewed while reflecting on the considerable bias detected in stu…	1-Y, 2-N	Liverpool Clinical Commissioning Group
1322	Murphy	2021	1. Does treatment with XR-naltrexone decrease total drinking days per month? 2. Does treatment with XR-naltrexone decrease heavy drinking days (HDD) per month? 3. Does treatment with XR-naltrexone reduce the risk of relapse to drinking or risk of relapse to heavy drinking? 4. Is XR-naltrexone more effective in those who are abstinent prior to initiating treatment compared to those who are not?	2	AUD		No	3	3.2	H	Naltraxone XR	Placebo	Alcohol clinic	3	Medline, EMBASE, PsyInfo	Yes	January 1966 to September 2019	2	Not reported	Heterogeneity test and I2	Not stated	Yes, Egger test and funnel plot	Cochrane Risk of Bias tool	USA, Europe	Not reported	Not reported	The addition of XR-naltrexone to common psychosocial interventions meant to treat AUD results in significant improvements in heavy drinking compared to placebo, with greater effects given longer treatment periods.	The efficacy of XR-naltrexone in actively drinking versus recently abstinent patients with AUD warrants further research.	All studies included some form of psychosocial intervention, and the components of these interventions varied among studies. Our results are applicable only to treatment durations of fewer than 6 months. No clinical outcomes were reported	1-Y, 2-Y	No
1326	Davis	2017	This meta-analysis examines experimental effects for Emerging adults (EAs) in noncollege settings (e.g., primarily not-for profit settings),and tests potential moderators of prevention and treatment (PT) outcomes.	2	Emerging adults (EAs) ages 18–25	not college students.	3	2 5 = Miscellaneous (MISC) The MISC category included pharmacological studies and those with no clear manual or guiding principal (e.g.,physician advice).	2.1 , 2.4	NR	NR	control group.	Not for profit and Hospital/ER.	4	PsycINFO Pubmed Central Medline	Yes	between January 1st, 1983 and December 31st, 2015,	2	NR	I squared test	NR	Yes	We used the trim and fill approach to probe whether results were influenced by publication bias.Further, we used attrition as a study quality measure in analyses. Recent studies indicate that coding typical study quality constructs (e.g., fidelity, methods, study quality) can add additional bias to meta-analytic studies as a result of low reliability across reviewers.	England (50)	21.2	41	NR	NR	Additional research is clearly needed on EAs treated in noncollege settings to address sample size limitations, which could have affected our moderation analyses. Another limitation pertains to the use of aggregate data, which could also affect moderation analyses, and limit our ability to probe for whether reported effects would be considered clinically significant.	1-N	NR
1438	Stokes	2020	The aim of this systematic review and meta-analysis is to provide a comprehensive review of the efficacy of pharmacological treatments for mood disorders and addiction comorbidities and to determine the effect size of treatments on mood and addiction symptoms.	2	substance abuse, substance dependence, substance use disorder	diagnosis of bipo- lar I, bipolar II, or major depressive disorder (MDD) , aged 18 years and older.	2	3	3.2	NR	NR	Placebo	NR	5	Medline, PubMed, PsychINFO, EMBASE, CochraneCENTRAL	Yes	inception - September 19, 2017	2	NR	I2 statistic	subgroup analysis	Yes	Effective Public Health Practice Project Quality Assessment Tool	NR	NR	NR	We found that pharmacological therapy was significantly more effective than placebo for improving manic symptoms in BD and depressive symptoms in MDD but importantly was not effective for improving depressive symptoms in BD. Pharmacological treatment significantly improved the odds of alcohol abstinence in MDD but had no effects on alcohol consumption or opiate abstinence in people with mood diso…	We would suggest that future studies consider using an enriched clinical trial design, such as the sequentially parallel design, which may reduce placebo responses.Importantly, some trials also used psychological therapies for both active and placebo arms. Cognitive behavioral therapy was most commonly used; other techniques used included motivational interviewing and relapse prevention therapy. …	There are a number of limitations of this review and for the field in general. Given the high prevalence and clinical challenge of addiction comorbidity in mood disorders, there were a surprisingly small number of high-quality, well- powered RCTs available. This may in part be due to people with mood disorders and addictions comorbidity being excluded from participation in clinical trials	1-Y,2-N	NA
1478	Bendtsen	2021	The aim of this study was to estimate the effects of text messaging interventions on alcohol consumption among risky drinkers	2	Risky drinker (harmful and hazardous)	Any population (e.g. students, general population and primary care patients)	3	1 - Screening and brief intervention 5 - Text-messaging	1.1, 1.2, 5	NA	NA	- Minimal or no contact, including waiting list. - Basic health information on alcohol provided no more than once a week. - Referral to information sources such as websites, or recommended to contact primary health‐care services, with reminders no more than once a week. - Intervention focusing on something other than alcohol consumption; for instance, physical activity or smoking.	Any settings	10	PubMed, PubMed Central, CDSR, CENTRAL, DARE NHS‐EED, Scopus, PsycINFO, PsycARTICLES, CINAHL, Web of Science	Yes (OpenGrey, ICTRN, ClinicalTrials.org, ICTRP, other)	23 May 2019 (presume from unception)	2	NR	chi squared test, I squared test	subgroup-analysis	Yes	Cochrane risk-of-bias tool	NR	29	0.41	Low-quality evidence of text messeging interventions reduce heavy episode drinking (HED) by 0.33 episodes per month and weekly alcohol consumption (WAC) by 18.62 gram per week.	Future trials could seek to implement blinding in such a way that information given to participants at the time of study entry does not allow participants to become aware of their allocated condition or the precise nature of the study and their role in it.	- Due to the variability in outcome reporting, the authors were not able to include all trials in both outcome analyses. - Risk of bias due to lack of binding of study participants (unable to blind due to the nature of interventions)	1-N	NR
1550	Saxton	2021	1. To examine the efficacy of ‘pure PNF’ interventions (i.e., no other intervention implemented) for hazardous alcohol use, problem gambling, illicit drug and tobacco use, relative to passive control groups, in reducing frequency of use and symptom severity. 2. To examine the efficacy of PNF plus self-directed interventions (‘mixed PNF interventions’) for hazardous alcohol use, problem gambling, …	2	hazardous alcohol use	16 years and older.	2	1) Screening, brief intervention, referral	1.2	NA	NA	No intervention	Delivered to individuals, not requiring in-person delivery	4	EMBASE, MEDLINE, PsycINFO and the Cochrane Library Databases	Yes	January 2000-August 2019	2	NR	Chi square and associated P-value, and the I2 statistic.	sub-group analysis	NR	Cochrane Risk of Bias tool, version 2.0	USA (21) Sweden (2) Brazil (1) Switzerland (1) Canada (1) Australia (3) Newzealand (2)	Min: 18 years; Max: 44 years	Min: 0%, Max: 78%	In a review of reviews of social norms interventions to reduce risky alcohol use in young people, Stockings et al. [46], concluded that though these led to reduced alcohol use, the small associated effect sizes raise questions as to the benefit at policy and practice levels. Whilst their inclusion criteria were broader than ours and are not specific to PNF, they raise an important question about …	Future research should investigate the impact of SBIs that combine awareness raising and strategies for action on varying levels of readiness for change. It is unclear whether PNF booster sessions would improve the longevity of benefits. Arguably, PNF could still be used as standalone, single intervention in college/university settings to minimize harm from alcohol consumption in the short-term.	Firstly, our use of follow up means, rather than change from baseline could have over or underestimated PNF effects, depending on whether there were baseline imbalances in the outcome and which group they favored, though a recent paper suggests that this would not necessarily have changed our conclusions [92]. Several papers we included did not report baseline values, and as we were relying on pu…	1-Y,2-Y	This review was funded by the Health Research Council, New Zealand (17/548)
1602	Dedert	2014	To assess the effectiveness of e-Interventions for Alcohol Misuse	2	Alcohol misuse, high-risk AUD, AUD diagnosis	Adults 18 years or older (exclude pregnant women)	2	1 - Screening and brief intervention 5 - Computer-delivered intervention	1.1, 1.2, 5	NA	NA	The comparator for KQ 2 and KQ 3 was usual care not involving psychotherapy; waitlist; or information or attention control. For KQ 4, the comparator was face-toface treatment.	Outpatients in any setting (general medical, emergency room, and community) or participants not engaged in clinical care who are enrolled through self-assessments.	4	PubMed, Embase, PsycINFO, Cochrane Library	Yes (Clinicaltrials.gov, bibliographies of seminar)	1 January 2000 to 18 August 2014	2	NR	I squared test, Cochrane Q test	subgroup-analysis	Yes	Agency for Healthcare Research and Quality’s (AHRQ’s) Methods Guide for Effectiveness and Comparative Effectiveness Reviews	USA (11), European countries (11), New Zealand (3), Canada (1)	Mean age range: 18 - 59	0-62%	- Low strength of evidence of a small effect of e-interventions on longer term (≥6 months) alcohol misuse outcomes - e-interventions are not as effective as face-to-face treatment	Further research using other platforms and expanding the strategies employed are needed. Some smartphone applications (eg, assessment, referral), and e-interventions could be adapted to this medium, including cognitive-behavioral coping strategies and exercises tailored to the individual who would then be able to carry them with them and practice throughout the day.	- Self-reporting bias - Low intensity interventions	1-Y, 2-N	Quality Enhancement Research Initiative’s (QUERI)
1612	Thompson	2020	to systematically describe and quantify the effects of PA interventions on alcohol and other drug use outcomes, and to identify any apparent effect of PA dose and type, possible mechanisms of effect, and any other aspect of intervention delivery (e.g. key behaviour change processes), within a framework to inform the design and evaluation of future interventions	2	abstinent people for prevention studies and people already diagnosed with AUD for reduction studies and treatment stidies		1	5 (physical activity)				no intervention, treatment as usual (e.g. pharmacotherapy and psychological therapies), or alternative PA interventions (e.g. running vs walking).	not specify	12	• MEDLINE (Ovid) • Embase (Ovid) • PsycINFO (Ovid) Cochrane Library (Wiley) • International Bibliography of the Social Sciences (ProQuest) • Web of Science Core Collection • CINAHL (EBSCO) • AMED (EBSCO) • Social Policy and Practice (Ovid) • Applied Social Sciences Index and Abstracts (ProQuest) • SocINDEX (EBSCO) • Social Policy and Practice (EBSC)	yea	Jan 1, 1975 to June 2, 2017	2	NR	I2	Sensitivity analysis.	No	GRADE assessment of quality	prevention: USA = 5, reduction: USA= 5, Greece =1, Australia=1, Canada=1, treatment: USA=12, Switzerland =1, scotland =1, Germany=1, Sweden =1, Norway=1, Denmark=1, Canada=1	25-54	12-100%	Among the 19 treatment studies with an alcohol and other drug use outcome, there was a trend for promising short-term effect but with limited information about intervention fidelity and exercise dose, there was a moderate to high risk of bias. We identified no studies reporting the cost-effectiveness of interventions. More rigorous and well-designed research is needed. Our novel approach to the r…	The review revealed that further research, with more rigorous approaches as outlined in this review, is need to understand how to make PA interventions acceptable and feasible (in terms of delivery mode and dose) in the context of prevention, reduction and treatment, and to test the effects of such interventions on alcohol and other drug use in well-designed studies.	The range of literature we identified, in terms of study and intervention design, added to the challenge of conducting this review. We hope the way the manuscript is presented adds clarity but we accept that the framework used and focus on prevention, reduction and treatment may have involved over simplification in describing which populations were involved, what the intervention and control cond…	1Y-2Y	the NIHR under its Research for Patient Benefit (RfPB) Programme (Grant Reference Number PB-PG-0215-36117)
1787	Hunter	2019	The present study addresses this gap through a systematic review and meta-analysis of studies that aimed to harness social network interventions to improve health behaviours and outcomes (or their surrogates)	2	Alcohol dependents; all age groups regardless of health status	Alcohol dependents; mean age 45 years	3	2	2.3	N/A	N/A	No social network support	community-based	8	Medline, Embase, Web of Knowledge, Scopus, Psychinfo, Education Resources Information Center (ERIC), the International Bibliography of the Social Sciences Social network interventions for health (IBSS), Sociological Abstracts Trial, the Cochrane Central Register of Controlled Trials (CENTRAL), the World Health Organization (WHO) International Clinical Trials Registry Portal (ICTRP), and ClinicalT…	No	1990 to May 28, 2019	2	NR	Heterogeneity was assessed using the Cochran Q test and the I2 statistic.	We did prespecified subgroup analyses to explore heterogeneity by showing how effect sizes differed between groups of studies. Characteristics included intervention approach (individual, segmentation, induction, alteration), intervention length (�3 months, 3–6 months, 6–12 months, 12–18 months, >18 months), age of participants (above or below the overall mean age of 32.4 years across studies), an…	Yes	Cochrane Risk of Bias tool	Alcohol outcome studies only: USA (2)	Adults mean age 45 years	NR	Our findings suggest that social network interventions can be effective in the short term (<6 months) and longer term (>6 months) for sexual health outcomes. Intervention effects for drug risk outcomes at each time point were not significant. There were also significant intervention effects for some other health outcomes including alcohol misuse, well-being, change in HbA1c, and smoking cessation.	Future research and health behaviour interventions should account for the social networks in which individuals are embedded. An additional priority for future research should be adolescent populations.	One limitation of our review is the difficulty of isolating the effects of specific social network intervention components on health outcomes. Further limitations include the reliance on self-reported outcomes, which have inherent recall and desirability biases, and results obtained in studies of key populations may limit the generalisability of findings to other populations or groups.	1-Y, 2-N	RFH is supported by a Career Development Fellowship (CDF-2014-07-020) from the National Institute for Health Research (https:// www.nihr.ac.uk/). The funder of the study had no role in study design, data collection, data analysis, data interpretation, or writing of the report	This systematic review with meta-analysis included RCTs and qausi-exerimental study designs. Results on alcohol consumption are based on 2 RCTs.
1862	Li	2020	this study aimed at comparing and ranking the efficacy of various pharmaceutic options in treating patients comor- bid with alcohol use disorders and depressive symptoms by conducting a Bayesian network meta-analysis.	2	AUD	comorbid depression or depressive symptoms	2	3	3.2	NR	NR	placebo or no-treatment control or with each other	NR	5	PubMed, Embase, Cochrane CENTRAL, PsycINFO, CINAHL	Yes	inception - January 15, 2020	2,3	Bayesian	I2 statistics	Sensitivity analyses	Yes	Cochrane Handbook	NR	NR	NR	Our Bayesian network meta-analysis indicated that disulfiram was demonstrated to be associated with the best efficacy in achieving remission and increasing abstinent days for patients who comorbid alcohol use disorders (AUD) and depressive symptoms. Noradrenaline reuptake inhibitors (NRI) might hieratically be the best in efficacy for depressive symptoms. Besides, antiepileptics might be benefici…	NR	Several limitations existed in our studies. Firstly, due to the het- erogeneity of tolerability data across studies, no attempt was made to compare the tolerability of different therapeutic options in the current network meta-analysis, Secondly, the NMA results and the cumulative probabilities ranking may be influenced by the limited numbers of included studies in some intervention groups which m…	1-Y,2-N	The National Key Research and Development Program of China
3023	Cheng	2020	to investigate whether GBP reduces alcohol consumption in AUD patients, to analyze whether GBP ameliorates alcohol withdrawal syndrome. Third, to examine whether GBP reduces craving for alcohol. Fourth, to analyze GBP effects on negative emotions and sleep disturbance in AUD patients. Fifth, to compare the incidence of adverse reactions to GBP and placebo in patients with AUD.	2	alcohol dependence or AUD, diagnosed using standardized criteria, such as The Diagnostic and Statistical Manual of Mental Disorders, Fourth Edition; Fourth Edition, Text Revision; Fifth Edition (DSM‐IV; DSM‐IV‐TR; DSM‐5), and The International Statistical Classification of Diseases and Related Health Problems, 9th Revision; 10th Revision (ICD‐9; ICD‐10)		3	3	3.2	A	Gabapentin, pregabalin	Placebo, usual care	Not specified	4	PubMed, the Cochrane Library, EMBASE, PsyInfo	Yes	Inceptions to September 2019	2	Not reported	I2	Subgroup analysis	Egger test, funnel plot	Cochrane Risk of Bias tool	Not reported	Not reported	Not reported	GBP may be helpful to reduce AUD patients' heavy drinking behavior and withdrawal, but more studies are needed for drawing conclusions	the future research of PGB on AUD to be rational	Small number of included studies, the designs and outcomes used in the included studies were somewhat heterogeneous, some studies reported several outcome variables or reported outcomes at several time points., the results of sensitivity analyses indicate instability in some of our analyses. It implies that our findings should not be viewed conclusively., the positive findings about heavy drinkin…	1-Y, 2-Y	Not reported
3196	Mujcic	2020	To evaluate the effectiveness of distance‐based interventions to support smoking cessation (SC) or alcohol moderation (AM) among cancer survivors.	2	Drank alcohol in the past week	Cancer survivors	3	1 - Brief intervention 5 - Distance-based alcohol moderation	1.2 Brief intervention	NA	NA	No intervention/ Brochures	Distance-based provision	5	PubMed, Embase, CINAHL, Web of Science, and PsycINFO	Yes (Cochrane Central Registry of Controlled Trials)	Inception to December 2017 (updated on November 8, 2018)	2	Bayesian Random-Effects Meta-Analysis (R: metafor)	I squared test, Cochrane Q test	Yes	Yes (Funnel plot, Egger's test, rank sum correlation)	- Cochrane RoB tool 2.0 (RCTs) - ROBINS‐I tool (non‐randomized studies with a control group [NR + CG]) - Standardized form for quality assessment of before and after studies without control group from the US National Heart, Lung and Blood Institut (non‐randomized studies without a control group [NR − CG]).	USA (3), UK (1), Austalia (1)	23.38 - 66.40	16 - 100%	Insufficient evidence that distance‐based interventions for alcohol moderation are effective among cancer survivors	More high quality studies are needed.	The number of studies included in the meta‐analyses was low, particularly for AM, and statistical heterogeneity in both SC and AM studies was relatively high. This heterogeneity can be due to several factors: heterogeneity in modes of delivery, effect sizes, follow‐up periods, and study designs. Use of RDs can also account for the very high heterogeneity in the within‐group SC comparison, as thes…	1-Y, 2-Y	the Dutch Cancer Society
3242	Hai	2019	This review critically reviewed existing research evidence from randomized controlled trials (RCTs) on the efficacy of Technology-based interventions (TBIs) in preventing and reducing alcohol and illicit drug use among childbearing-aged women and to provide treatment effect sizes and investigate whether TBI's efficacy varies by participant and intervention's characteristics	2	Any level of drinking behaviour	Women of childbearing age (18 to 45 years old)	3	5 - Technology-based interventions (TBIs)	5 - Website, text messages, and tablet	NA	NA	Inactive (no treatment, waitlist control, treatment as usual) or active (non–TBIs) controls	Internet, prenatal clinic, hospitals	6	PsycINFO, SocINDEX with Full Text, MEDLINE, CINAHL Plus with Full Text, PsycARTICLES, Psychology and Behavioral Sciences Collection,	Yes - Dissertations and Theses Global	Inception to December 2018	2	NR	NR	meta-regression and subgroup-analysis	Yes	Cochrane RoB tool	USA (10), Netherlands (1)	24.2 - 28.6	1	The overall intervention effect size of TBIs for reducing alcohol use among women of childbearing age was small. TBIs have the potential to reach larger numbers of people compared to conventional face-to-face interventions and hence can make a substantial public health impact.	Future studies should collect longitudinal data to assess whether TBIs’ efficacy lasts for the long term.	Some studies that met the inclusion criteria for the present review may not have been identified. The number of studies included in the subgroup analyses was low, which might result in insufficient statistical power to detect true intervention effects. The decision to exclude non-RCT studies limited the evidence gathered for this review and neglected potentially valuable information that studies …	1-Y, 2-N	NR
3450	Klimas	2018	To assess the effectiveness of psychosocial interventions to reduce alcohol consumption in people who use illicit drugs (PWID) (users of opioids and stimulants).	2	problem alcohol use	people who use illicit drugs (PWID), aged 18 years or more, attending a range of services (i.e. community, inpatient or residential, including receiving opioid agonist treatment)	3	2	NR	NA	NA	other psychosocial interventions that allowed for comparisons between different types of interventions (e.g. CBT, contingency management, family therapy, etc.), standard care, no intervention, waiting list, or any other non-pharmacological therapy, including moderate drinking, assessment-only.	NR	6	Cochrane Drugs and Alcohol Review Group (CDAG) Specialised Register, CENTRAL, MEDLINE, Embase, CINAHL, PsycINFO	Yes	up to 3 August 2017	2	NR	We analysed heterogeneity by using the I2 statistic and the Chi2 test.Cut-off points included an I2 value greater than 50% and a P valuefor the Chi2 test less than 0.1.	Sub-group analysis	No (planned but less than 10 studies)	Cochrane Handbook for Systematic Reviews of Interventions	USA (4), Ireland (2), Switzerland (1)	38.6 years (min: 30.8, max: 51.2)	28% (min: 27, max: 46.7)	Based on the evidence we identified, which was mainly of low quality, no reliable conclusions can be drawn regarding the effectiveness of different types of psychosocial interventions to reduce alcohol consumption in concurrent problem alcohol and illicit drug users	This review emphasises the need for randomised controlled trials (RCTs) to test the effectiveness of psychosocial interventions in reducing problem alcohol use in people who use illicit drugs (PWID).	The studies identified are insufficient to address all the objectives of this review. All included studies were conducted either in the USA, Ireland or Switzerland, which limits their applicability to other contexts. Only two studies examined a longer type of intervention. The major limitation of the review process was that most trials did not provide enough published data, or did not provide dat…	1Y, 2N	Health Research Board, Ireland; Department of Health, Ireland; Irish Research Council; European Commission, Belgium
3587	Kaner	2018	To assess the effectiveness of screening and brief alcohol intervention to reduce excessive alcohol consumption in hazardous or harmful drinkers in general practice or emergency care settings.	2	people with hazardous or harmful alcohol consumption as identif ied by a screening tool	NR	3	1	1.2	NA	NA	no or minimal intervention-screening or assessment only, usual care for the presenting condition or written information such as a health or alcohol education leaflet	emergency care or other primary care settings	12	Cochrane Drug and Alcohol Group specialised register, CENTRAL, MEDLINE, Embase, PsycINFO, CINAHL, Social Sciences Citation Index, Cochrane Effective Practice and Organisation of Care Group specialised register, Alcohol Education and Research Council (AERC) alcohol library, HEED, Alcohol and Alcohol Problems Science Database	Yes	earliest available date to 2006	2	NR	using the I² statistic. The statistical significance of heterogeneitywas assessed using P values derived from Chi² tests	Random-effects meta-regression modelling and sub-group analysis	Yes	Cochrane’s ’Risk of bias’ tool	USA (34) UK (10) Spain (6) Australia (4) Canada (2) Finland (2) Sweden (2) Denmark (1) France (1) Germany (1) Poland (1)Switzerland (1) South Africa (1) Kenya (1) Brazil (1) Thailand (1)	the mean age was 40 years	0.3	This review provides moderate-quality evidence that brief interventionsdelivered in primary care reduce alcohol consumption in hazardous and harmful drinkers by an average of 20 g/week_x000D_(the equivalent of approximately two to threeUKstandard drinks)_x000D_compared to controls receiving usual care, screening or assessment_x000D_only, orminimal alcohol advice. Whilst the effect sizes due to br…	there is a clear need formore evaluative research on brief interventions with younger people,from cultural minority groups and also in low and lowermiddleincome countries. Moreover, there is Some suggestion that screening alone may result in alcohol consumption reduction andthis should be investigated further There is an urgent need for standardisation of outcomes in alcohol trials and future tri…	Only four trials were based in countries not defined as high income_x000D_by the WHO, so this evidence cannot be assumed to apply_x000D_to countries where the structure or functioning of primary care_x000D_differs, or where less liberal attitudes to alcohol consumption may_x000D_exist. Most of the participants in trials were also Caucasian and_x000D_so any future evaluations should specifically a…	1Y,2N	Small Grant from the University of Newcastle upon Tyne, UK.
3683	Kaner	2017	To assess the effectiveness and cost-effectiveness of digital interventions for reducing hazardous and harmful alcohol consumption, alcohol-related problems, or both, in people living in the community	2	Hazardous or harmful alcohol users	People living in the community whose alcohol consumption had been screened as hazardous or harmful	3	1 - Brief intervention 5 - Digital interventions	1.1, 1.2, 5	NA	NA	Objectives 1 and 3: the control condition was no intervention (screening or screening and assessment only), printed or onscreen health or alcohol-related information, or in a health setting the care the patient would have received anyway for their presenting complaint. Objective 2: the control condition was a face-to-face brief intervention to reduce alcohol consumption or harm.	People living in the community whose alcohol consumption had been screened as hazardous or harmful	8	MEDLINE (OVID), PubMed, Cochrane Database of Systematic Reviews, DARE, CINAHL, PsycINFO, ERIC, SCI	Yes (CENTRAL, HTA, CPCI-S, ICAP, Index to Theses, British Library EThOS, Clinicaltrials.gov, WHO registry (ICTRP), google scholar)	Inception to March 2017	2	NR	I squared test, chi squared test	Subgroup-analysis	Yes	Cochrane risk-of-bias tool	North America (33), mainland Europe (16), UK (2), Japan (1), Australia (5)	NR	NR	Personalised advice using computers or mobile devices may help people reduce heavy drinking better than doing nothing or providing only general health information. Personalised advice through computers or mobile devices may make little or no difference to reduce drinking compared to face-to-face conversation.	We recommend that alcohol consumption outcomes be standardised in future trials. Future research work should focus on characterising the components of effective digital intervention programmes and use the capabilities afforded by these technologies to track, measure and characterise the extent to which participants engage with the content of programmes and also return to the programmes on repeate…	Given the relatively few trials comparing digital alcohol intervention effects directly with those produced by brief alcohol intervention delivered by practitioners.	1-Y, 2-Y	Newcastle University, Bristol University, University College London, and NHS National Institute of Health Research, School for Public Health Research, UK.
3910	Foxcroft	2016	To assess the effects of motivational interviewing (MI) interventions for preventing alcohol misuse and alcohol-related problems in young adults. The specific objectives were: 1. to summarise current evidence about the effects of MI versus no intervention or a different intervention, for alcohol consumption and alcohol related problems in young adults; 2. to investigate whether the effects of MI …	2	individuals identified as being at higher risk	Young people aged up to 25 years old	3	2	2.4	NA	NA	no MI (assessment only or alternative intervention)	NR	4	Cochrane Central Register of Controlled Trials (CENTRAL), MEDLINE, EMBASE, PsycINFO	Yes	Inception to July 2015	2	NR	Chi square test, I square test	meta-regression, sensitivity analysis and sub-group analysis	Yes	Criteria recommended by the Cochrane Handbook for Systematic Reviews of Interventions	USA (66), UK (4), Australia (1), Switzerland (6), Spain (1), Brazil (2), Canada and the USA (1) France (1), Thailand (1), Holland (1)	15 to 24 years	10 - 78%	The main results of this review indicate that there is no substantive, meaningful benefit of MI for alcohol misuse by young adults. Overall, there is only low or moderate quality evidence for the effects found in this review. Poorer quality evidence can overestimate intervention effects, so even the slight and unimportant effects found in some analyses may be overestimated.	(1) Further research into the validity of this threshold [20% attrition] is required: it may be that higher attrition rates are not problematic if there is no differential attrition (2) Optimal content of MI interventions and treatment exposure, whether they are likely to be more successful in young adults with certain characteristics, and whether MI in conjunction with other types of prevention …	We found only one non-English language study for inclusion.	1-Y,2-Y	Internal: Oxford Brookes University, UK.	For conflict of interest, authors state that their institution received funding from the alcohol industry though do not see any perceived conflict of interest in the case of this study.	1
4280	Riper	2014	We investigated the overall effectiveness of alcohol interventions in comparison to no-intervention controls and, if possible in terms of alcohol consumption reduction, drinking within the guidelines for low risk drinking and actual amounts reduced. We then examined whether certain study characteristics, such as the guided or unguided design of interventions, affected the primary outcome measure …	2	alcohol drinkers who exceeded local guidelines for low-risk drinking	adults aged 18 or older	NR	5 - a low-intensity self-help intervention that the participant could perform on a computer or mobile phone, with or without guidance from a professional	NA	NA	NA	an assessmentonly, waitlisted or alcohol information brochure control condition	computer or mobile phone	8	MEDLINE, PsycINFO, Science Citation Index Expanded, Social Sciences Citation Index,Arts and Humanities Citation Index, CINAHL, PUBMED, EMBASE	No	Inception to September 2013	2	NR	I2 statistic	sub-group analysis, bivariate meta-regression	Yes	risk-of-bias assessment tool developed by the Cochrane Collaboration	UK (1), USA (5), Netherlands (5), Japan (1), Germany (1), Norway (1), Denmark (1), Canada (1)	NR	NR	The results of this study support the use of guided and unguided Internet-based self-help interventions for curbing alcohol misuse in various settings (primary health care, work environments and the community). Although the overall effect size for these interventions was small, the public health impact could be substantial if large numbers of people who misuse alcohol were to take part in these i…	Future studies should try to assess which type (s) of alcohol misuse populations could benefit most from brief online alcohol interventions. More studies with longer-term follow-up periods (over 12 months) are needed, too, to assess the maintenance of intervention effects over time in terms of reduced consumption and other health outcomes. Studies focusing on the effects of guided self-help inter…	First, as indicated the number of studies included in the subgroup analyses was low. Second, some included studies had substantial dropout rates Third, the impact of online selfhelp in reducing alcohol consumption may have been underestimated here because control group drinking was also assessed; such assessment alone possibly motivates controls to reduce their consumption Last but not least, we …	1-Y, 2-N	The authors have no support or funding to report.
4567	Kishi	2013	to assess the utility of antipsychotics in patient with primary alcohol dependence	2	primary diagnosis of alcohol dependence	without comorbid major psychiatric disorders (eg, schizophrenia or bipolar disorder	3	3	3.2	C	All (risperidone, olanzapine, aripiprazole, quetiapine, perospirone, ziprasidone, clozapine, amisulpride, asenapine, blonanserin, clotiapine, ilperidone, lurasidone, mosapramine, paliperidone, remoxipride, sertindole, sulpiride, tiapride, chlorpromazine, thioridazine, mesoridazine, loxapine, molindone, perphenazine, thiothixene, trifluoperazine, haloperidol, fluphenazine, droperidol, zuclopenthix…	NR	NR	3	PubMed, Cochrane Library databases, PsycINFO	No	Inception of the databases until December 2012	2	NR	X2 and I2 statistics, with X2 P<0.5 and I2>=50% indictating heterogeneity	sensitivity analysis	Yes	Cochrane Risk of Bias Criteria	France (1), Germany (2), Spain (2), UK (2), USA (6)	Mean: 43.7 Min: 29, Max: 47.3	Mean: 26.6% Min: 19.4%, Max: 32.9%	Our results suggest that the use of antipsychotics in patients with primary acohol dependence is not associated with a decrease in relapse rates, heavy drinking days, or craving or an increase in days without abstinence/drinking days or first alcohol consumption time. In addition, drowsiness/sedation, increased appetite and dry mouth occurred more frequently than placebo, further tilting the cost…	Futureantipsychotic trials for patients with primary alcohol dependence should evaluate the outcomes in each stage of the addiction cycle. Studies should be conducted in subgroups of patients with varying durations of abstinence and ongoing drinking behaviours. Longer term efficacy and safety data are needed	reviewed studies used self-report measures of adherence, which are unreliable The main limitation of this meta-analysis is the paucity of studies and subjects. There was only 1 study with amusulpride or flupenthixole decanoate, and the other antipsychotics were tested in only 2 or 3 individual trials.. Furthermore, only 4 of 13 studies randomized more than 100 patients. Studies were heterogeneous…	1Y, 2Y	None
4739	Riper	2011	The objective of this meta-analysis was to assess the overall effectiveness of these eHealth interventions	2	Alcohol use disorder	Exclude students	3	5 - Internet-based alcohol interventions (iAIs)	5 - Internet, CD-ROM	NA	NA	Control conditions (information, assessment-only, waiting list)	Workplace, community, hospital settings	7	MEDLINE, PsycINFO, Science Citation Index Expanded, Social Sciences Citation Index, Arts and Humanities Citation Index, CINAHL, and EMBASE	Yes (the Cochrane Drug and Alcohol Group Specialized Register, the Cochrane Effective Practice and Organization of Care (EPOC) Group register, the Alcohol and Alcohol Problems Science Database, and ETOH.	1997 to February 2010	2	NR	I squared test	Subgroup-analysis	Yes	Cochrane risk-of-bias tool	Netherlands (4), USA (3), Germany (1), Canada (1)	NR	NR	eHealth interventions are subject to some constraints, as participants need computer and Internet access and a reasonable degree of literacy. While the costs of disseminating and scaling up no-contact eHealth interventions are low, the costs of developing them can be substantial.	Future studies should shed light on whether e-self-help interventions produce similar or better results when extended with face-to-face components and on whether they could serve as alternatives or adjuncts to face-to-face treatments in primary care settings	- The results can be generalized only to self-referred adult problem drinkers in high-income countries recruited via the media; this implies samples of individuals with high readiness to change. - Some studies had small samples; Hedges’ g was used to adjust the estimates for small-sample bias. - The loss to follow-up in some of the studies we reviewed was substantial. High dropout rates are a com…	1-Y, 2-N	World Health Organization (WHO)	Some included studies are verlaped with other Riper et al studies
5767	Jonas	2014	To evaluate the benefits and harms of medications for the treatment of adults with AUDs	2	Adults with AUDs	NR	1	3	3.2	NR	NR	placebo or another medication	outpatient setting	5	PubMed, the Cochrane Library, PsycINFO, CINAHL, EMBASE	Yes	January 1, 1970 - March 1, 2014	2	NR	I2 statistic	analysis of subgroups	Yes	We graded the strength of evidence as high, moderate, low, or insufficient based on established guidance.18 The approach incorporates 4 key domains: risk of bias, consistency, directness, and precision . Two reviewers assessed each domain for each outcome and determined an overall grade. Differences were resolved by consensus.	"Italy(5)Belgium, Czech Republic, France, Italy, Poland, Portugal, Spain(1) Iran(1) Germany, Austria (1) U.S., France, the Netherlands (1), U.S. and Canada (1) U.S.(65) Sweden (1) Austria, Finland, Germany, Sweden (1) Brazil (4), Switzerland (1), U.K., Eire, Austria, Switzerland (1) U.K.(2) Czech Republic, Estonia, Hungary, Latvia, Lithuania, Poland, Russian Federation, Slovakia, Ukraine, U.K. (1…	Mean age was usually in the 40s.	NR	Both acamprosate and oral naltrexone (50 mg/d) were associated with reduction in return to drinking. They have the best evidence for improving alcohol consumption outcomes for patients with AUDs. Head-to-head trials have not established superiority of either medication. Among medications used off- label, moderate evidence supports an association with improvement in some consumption outcomes for n…	NR	We only considered trials with at least 12 weeks of treatment. Longitudinal studies have found that shorter treatment periods may yield misleading conclusions about benefits, due to fluctuations in drinking typical of the course of AUDs. Next, we did not assess how medications and psychosocial interventions compare with each other. Our review focused on studies assessing benefits and harms of med…	1-Y, 2-N	Agency for Healthcare Research and Quality (AHRQ), US Dept of Health and Human Services
6449	Yuvaraj	2018	To review the effectiveness of workplace interventions in reducing alcohol consumption among employees.	2	high risk drinkers	the studies conducted among adults aged more than 18 years, in employment and who were found to be current alcohol drinkers.	3	1	1.1	NA	NA	Baseline sample size (intervention/ usual care)	workplace intervention	2	Medline, ScienceDirect, Cochrane Central Register of Controlled Trials (CENTRAL)	Yes	NR	2	NR	I squared test	sensitivity analysis Subgroup analysis	Yes	Cochrane risk of bias tool	Australia1, UK2,Japan2,Germany1,Norway1	adults aged more than 18 years, in employment and who were found to be current alcohol drinkers.	NR	Research in a wider range of countries including lower income countries might assist policy development in other cultural settings.	All the trials included in our analysis were from higher income countries. Future trials testing workplace interventions need to be conducted with stronger methodology.	Studies assessing the effectiveness of workplace intervention on alcohol consumption were limited and only seven trials satisfied the eligibility criteria for current review. Hence, more epidemiological studies need to be conducted to gather more evidence. All the trials included in the current review were done in higher income countries which might limit the generalizability of the findings to o…	1-N,2-N	None	NR
R1 https://onlinelibrary.wiley.com/doi/10.1111/acps.12905	Bschor	2018	To assess the efficacy and tolerability of baclofen compared to placebo for the long-term treatment of alcohol use disorder.	2	Patients with alcohol dependence, alcohol abuse or alcohol use disorder, diagnosed based on standardized criteria, such as DSM-IIIR or newer, ICD-9 or ICD-10, or RDC		No	3	3.2	E	Balcofen	Placebo	Not specified	3	Medline, EMBASE, CENTRAL	Yes	To July 13th 2017,	2	Not reported	I2	Not stated	Funnel plot and Egger test	the Cochrane Collaboration’s tool for assessing risk of bias	Not reported	Not reported	Not reported	no clear-cut evidence from randomized, double-blind studies supporting the use of baclofen for the long-term treatment of alcohol dependence	large trials investigating baclofen vs. placebo in the long-term treatment of alcohol use disorder remain warranted.	we cannot rule out that we may have missed relevant RCTs. Orwin’s fail-safe N, however, showed that the number of studies 2. Second, study outcomes varied: Some authors reported dichotomous (e.g., abstinence), some continuous outcomes (e.g., amount of drinking), some both. potentially missed to achieve a moderate overall effect is higher than the number of studies included.	None	None
R2: https://onlinelibrary.wiley.com/doi/full/10.4073/csr.2017.6	Smedslund	2017	To assess the effectiveness of early, computerized brief interventions on alcohol and cannabis use by young people aged 15 to 25 years who are high or risky consumers of either one or both of these substances by synthesizing data from randomized controlled trials.	2	high or risky consumers of alcohol	young people between 15 and 25 years of age	No	1	1.2			Usual care, no intervention, wait list	Not specified	10	Medline, PsycInfo, EMBASE, CINALH, CENTRAL, ISI web of science, SveMed, ERIC, Social Services Abstracts, Sociological Abstracts	Yes	To April 2016	2	Not reported	I2, heterogeneity test	Subgroup analysis	Funnel plot	Cochrane Risk of Bias tool	US (N = 44), with others from New Zealand (N =4), the Netherlands (N =2), Sweden (N = 4), Australia (N = 2), Germany (N = 1), Switzerland (N = 1) and Brazil (N =1), and one study was conducted in several countries (Sweden, Belgium, the Czech Republic, and Germany)	16.3 and 25.4 years	0-82%	Computerized brief interventions are easy and fast to administer, can reach a wide audience, and have low cost and no known adverse effects. The effects of these interventions are, however, probably small to moderate, at least among young people aged 15-25 at risk of alcohol or cannabis abuse. Given the state of current evidence, practitioners who want to reach many people and have limited resour…	There is a need for more high quality research in this area. Based on the studies included in this review, computerized brief interventions might have a small effect on drinking outcomes, although it is difficult to be certain because of the overall low methodological standard. We also recommend that all future studies should be pre-registered in a clinical research registry such as clinicaltrial…	the risk of bias assessments are based on the reporting of the studies and not on their actual conduct. It is difficult to know whether the technology is old or new from the descriptions. because only a few studies had pre-registered a protocol, we were mostly uncertain whether selective reporting could have been a source of bias.	None	Knowledge Centre for the Health Services, Norwegian Institute of Public Health, Norway
R3: https://onlinelibrary.wiley.com/doi/abs/10.1097/01.ALC.0000108656.81563.05	Mann	2004	The aim of this study was to undertake a more extensivemeta-analysis of the efficacy of acamprosate in alcohol-dependent individuals by using the studies published to date, supplemented, where possible, by data obtained fromthe manufacturer’s in-house reports.	2	alcohol dependence	NR	No	3	3.2	G	acamprosate	placebo	NR	4	CINHAL, PsycINFO, MEDLINE, EMBASE	Yes	January 1, 1985, to April 30, 2003	2	NR	NR	Sensitivity analysis, metaregression	Yes	Chalmers Scale	Belgium (3), Benelux (1), Switzerland (2), Sweden (1), France (1), Germany (2), Austria (1), Portugal (1), Italy (2), UK (1), Spain (1), Korea (1)	42.7 (SD 9.3)	19.8% (range 0 to 35.6%)	It shows that treatment is associated with a relative benefitof attaining abstinence attributable to acamprosate at 6months of 1.47 (95% CI, 1.29–1.69). This finding is robust and generalizable to other measures of drinking behavior. It has also provided evidence for an increase in treatmenteffect with time, perhaps supporting the utility of maintain-ing treatment after a relapse in drinking beha…	further analytical work to better explain the disparities in effect sizes between studies, to further explore the modest but significant effect of treatment on retention rates, to identify potential predictors oftreatment effect, and to assess the significance of possible interactions with treatment	First, four of the published studies reported no effect of treatment with acamprosate on any of the drinking outcomes. Second, the large American multicenter trial (Mason,2001), which has also been reported to show no significant effect of treatment, at least in the intention-to-treat popu-lation, could not be included in the meta-analysis because only limited data are available in the public dom…	1-N	NR
[truncated: 5,000 more columns]

## Sheet: 2) RESULTS
				Outcome 1: alcohol consumption (e.g. average alcohol consumption, proportion of hazardous drinkers)											Outcome 2: Heavy drinking (e.g. heavy drinking days, frequency of heavy drinking)											Outcome 3: Binge drinking episodes											Outcome 4: Abstinence											Outcome 5: Alcohol-attributable mortality / morbidity / accident and injury
Unique identifier	INTERVENTION	POPULATION	COMPARATOR	Subjective measurement	Objective measurement	Number of RCTs	Number of participants (for control + intervention)	Timeframe	Definition of effect size	Effect size (or summary) with 95% confidence interval	Assessment of heterogeneity	Exploration of heterogeneity	Publication bias	Quality assessment	Subjective measurement	Objective measurement	Number of RCTs	Number of participants (for control + intervention)	Timeframe	Definition of effect size	Effect size (or summary) with 95% confidence interval	Assessment of heterogeneity	Exploration of heterogeneity	Publication bias	Quality assessment	Subjective measurement	Objective measurement	Number of RCTs	Number of participants (for control + intervention)	Timeframe	Definition of effect size	Effect size (or summary) with 95% confidence interval	Assessment of heterogeneity	Exploration of heterogeneity	Publication bias	Quality assessment	Subjective measurement	Objective measurement	Number of RCTs	Number of participants (for control + intervention)	Timeframe	Definition of effect size	Effect size (or summary) with 95% confidence interval	Assessment of heterogeneity	Exploration of heterogeneity	Publication bias	Quality assessment	Subjective measurement	Objective measurement
	Name of intervention with brief description. If there are multiple interventions per SR, add a new row for each intervention	If there are multiple population groups reported separately, add a new row per population	If there are multiple comparators, add a new row per comparator	List all subjective measurements for this outcome	List all objective measurements for this outcome	Only include RCTs for this specific outcome	Systematic review: min and max from RCTs Meta-analysis: total participants across all RCTs	Include the minimum and maximum follow-up time across RCTs	For meta-analysis only. 1) standard mean difference (SMD) 2) mean difference 3) odds ratio (OR) 4) relative risk (RR) 5) other (specify)	For systematic review: summary of overall effect across RCTs For meta-analysis: effect size	For example, chi squared test, I squared test, Cochrane Q test	For example, meta-regression (to identify the source of heterogeneity), sensitivity analysis, sub-group analysis	Publication bias may be referred to as reporting bias or small study effect, and may be assessed using a funnel plot or the Egger test.	According to tool/ criteria described in the methods section.	List all subjective measurements for this outcome	List all objective measurements for this outcome	Only include RCTs for this specific outcome	Systematic review: min and max from RCTs Meta-analysis: total participants across all RCTs	Include the minimum and maximum follow-up time across RCTs	For meta-analysis only. 1) standard mean difference (SMD) 2) mean difference 3) odds ratio (OR) 4) relative risk (RR) 5) other (specify)	For systematic review: summary of overall effect across RCTs For meta-analysis: effect size	For example, chi squared test, I squared test, Cochrane Q test	For example, meta-regression (to identify the source of heterogeneity), sensitivity analysis, sub-group analysis	Publication bias may be referred to as reporting bias or small study effect, and may be assessed using a funnel plot or the Egger test.	According to tool/ criteria described in the methods section.	List all subjective measurements for this outcome	List all objective measurements for this outcome	Only include RCTs for this specific outcome	Systematic review: min and max from RCTs Meta-analysis: total participants across all RCTs	Include the minimum and maximum follow-up time across RCTs	For meta-analysis only. 1) standard mean difference (SMD) 2) mean difference 3) odds ratio (OR) 4) relative risk (RR) 5) other (specify)	For systematic review: summary of overall effect across RCTs For meta-analysis: effect size	For example, chi squared test, I squared test, Cochrane Q test	For example, meta-regression (to identify the source of heterogeneity), sensitivity analysis, sub-group analysis	Publication bias may be referred to as reporting bias or small study effect, and may be assessed using a funnel plot or the Egger test.	According to tool/ criteria described in the methods section.	List all subjective measurements for this outcome	List all objective measurements for this outcome	Only include RCTs for this specific outcome	Systematic review: min and max from RCTs Meta-analysis: total participants across all RCTs	Include the minimum and maximum follow-up time across RCTs	For meta-analysis only. 1) standard mean difference (SMD) 2) mean difference 3) odds ratio (OR) 4) relative risk (RR) 5) other (specify)	For systematic review: summary of overall effect across RCTs For meta-analysis: effect size	For example, chi squared test, I squared test, Cochrane Q test	For example, meta-regression (to identify the source of heterogeneity), sensitivity analysis, sub-group analysis	Publication bias may be referred to as reporting bias or small study effect, and may be assessed using a funnel plot or the Egger test.	According to tool/ criteria described in the methods section.	List all subjective measurements for this outcome	List all objective measurements for this outcome
10	nalmefene	alcohol dependence or alcohol use disorders (AUDs)	placebo	Total alcohol consumption		7	Nalmefene 878, Placebo 768	NR	1	SMD -0.19 (95%CI -0.29, -0.10), greater decrease in TAC than placebo	I−squared=0%, tau−squared=0, p=0.4518	NR	Undetectable by routine methods. Unpublished studies provided by the EMA. 2/9 studies included not reporting TAC.	Moderate (Downgrade by one level due to study limitations)
10																										Non-drinking days		8	Nalmefenr 940, Placebo 784	NR	1	SMD 0.09 [95% CI −0.01; 0.19]	I−squared=0%, tau−squared=0, p=0.8691	NR	NR	NR
10				Drinks per drinking day		3	Nalmefenr 208, Placebo 143	NR	1	SMD -0.26[95% CI −0.48; −0.05]significantly the number of drinks per drinking days	I−squared=0%, tau−squared=0, p=0.7594	NR	NR	NR
10															Heavy drinking days		7	Nalmefene 876, placebo 768	NR	1	SMD -0.22 (95%CI -0.32, -0.12),greater de- crease than placebo	I−squared=0%, tau−squared=0, p=0.9315	NR	Unpublished studies provided by the EMA. 2/9 studies included not reporting HDD.	Moderate (Downgrade by one level due to study limitations)
10																																																	Mortality
10	naltrexone	alcohol dependence or alcohol use disorders (AUDs)	placebo	Total alcohol consumption		5	Naltrexone 399, Placebo 394	NR	1	SMD -0.11 (95%CI -0.40, 0.18)	I−squared=75.6%, tau−squared=0.0818, p=0.0026	meta-regression analysis	Undetectable by routine methods. Possible existence of unpublished studies not retrieved. 9/14 studies included not reporting TAC.	Very low (Downgrade by four levels due to study limitations, heterogeneity, indirectness and publication bias)
10
10				Drinks per drinking day		8	Naltrexone 349, Placebo 328	NR	1	SMD −0.04 [95% CI −0.31; 0.23]	I−squared=66.1%, tau−squared=0.0983, p=0.0043	NR	NR	NR
10																										Drinking Day		6	Naltrexone 406, Placebo 396	NR	1	SMD −0.15 [95% CI −0.29; −0.01]	I−squared=46.4%, tau−squared=0.0274, p=0.0964	NR	NR	NR
10															Heavy drinking days		8	Naltrexone 529, placebo 524	NR	1	SMD -0.03 (95%CI -0.21, 0.16)	I−squared=51%, tau−squared=0.033, p=0.0465	meta-regression	Possible existence of unpublished studies not retrieved. 6/14 studies included not reporting HDD.	Very low (Downgrade by four levels due to study limitations, heterogeneity, indirectness and publication bias)
10	acamprosate	alcohol dependence or alcohol use disorders (AUDs)	placebo	Total alcohol consumption		1	Acamprosate 253, Placebo 257	NR	1	SMD -0.04 (95%CI -0.21, 0.14)	NA	NR	Routine methods not performed. Possible existence of unpublished studies not retrieved. 0/1 study included not reporting TAC.	Low (Downgrade by two levels due to study limitations and publication bias)
10																										Drinking Day		1	Acamprosate 253, Placebo 257	NR	1	SMD −0.05 [95% CI −0.22; 0.12]	NA	NA	NA	NA
10	baclofen	alcohol dependence or alcohol use disorders (AUDs)	placebo	Total alcohol consumption		1	Baclofen 17, Placebo 11	NR	1	SMD -1.00 (95%CI -1.80, -0.19), greater de- crease in TAC than placebo	NA	NR	Routine methods not performed. Possible existence of unpublished studies not retrieved. 3/4 studies included not reporting TAC.	Very low (Downgrade by three levels due to study limitations, imprecision and publication bias)
10																										Non-drinking days		2	Baclofen 57, Placebo 63	NR	1	SMD −0.08 [95% CI −0.44; 0.27]	NR	NR	NR	NR
10				Drinks per drinking day
10															Heavy drinking days		2	Baclofen 57, placebo 63	NR	1	SMD 0.03 (95%CI -0.33, 0.39),baclofen, which did not show any superiority over placebo	I−squared=0%, tau−squared=0, p=0.9091	NR	Possible existence of unpublished studies not retrieved. 2/4 studies included not reporting HDD.	Very low (Downgrade by three levels due to study limitations, imprecision and publication bias)
10	topimarate	alcohol dependence or alcohol use disorders (AUDs)	placebo	Total alcohol consumption		2	Topiramate 70, Placebo 67	NR	1	SMD -0.77 (95%CI -1.12, -0.42),greater decrease in TAC than placebo	I−squared=0%, tau−squared=0, p=0.4637	NR	Routine methods not performed. Possible existence of unpublished studies not retrieved. 2/4 studies included not reporting TAC.	Very low (Downgrade by three levels due to study limitation, imprecision and publication bias)
10																										Non-drinking days		3	Topiramate 293, Placebo 298	NR	1	SMD 0.45 [95% CI 0.15; 0.75]increased significantly the number of non-drinking days	I−squared=62.9%, tau−squared=0.0445, p=0.0677	NR	NR	NR
10				Drinks per drinking day		2	Topiramate 238, Placebo 236	NR	1	SMD −0.40 [95% CI −0.88; 0.09]*	I−squared=79.1%, tau−squared=0.0988, p=0.0287	NR	NR	NR
10																										Drinking Day		1	Topiramate 15, Placebo 19	NR	1	SMD −0.75 [95% CI −1.46; −0.05]	NR	NA	NR	NR
10															Heavy drinking day		4	Topiramate 309, Placebo 318	NR	1	SMD -0.59 (95% CI −0.96; −0.22)	I−squared=73.8%, tau−squared=0.0981, p=0.0095	NR	Possible existence of unpublished studies not retrieved. 0/4 studies not reporting HDD.	Very low (Downgrade by four levels due to study limitations, imprecision, heterogeneity and publication bias)
10																																																	Motality
10	network meta
10	Placebo	alcohol dependence or alcohol use disorders (AUDs)	Nalmefene	Total alcohol consumption		NR	NR	NR	1	SMD 0.18 (0.02, 0.35)	I2=51.5%	NR	NR	NR
10															Heavy drinking days		NR	NR	NR	1	SMD 0.22 [95% CI 0.07; 0.36]	I2=38.4%	NR	NR	NR
10																										Non-drinking days		NR	NR	NR	1	SMD -0.10 [95% CI -0.25; 0.05]	I2 41.2%	NR	NR	NR
10				Drinks per drinking day		NR	NR	NR	1	SMD0.24 [95% CI -0.18; 0.65]	I2=61.5%	NR	NR	NR
10																																																	Motality
10			Naltrexone	Total alcohol consumption		NR	NR	NR	1	SMD 0.09 (-0.11, 0.29)	I2=51.5%	NR	NR	NR
10															Heavy drinking days		NR	NR	NR	1	SMD 0.04 [95% CI -0.12; 0.19]	I2=38.4%	NR	NR	NR
10																										Non-drinking days		NR	NR	NR	1	SMD 0.21 [95% CI -0.10; 0.52]	I2 41.2%	NR	NR	NR
10																										Drinking Day		NR	NR	NR	1	SMD0.16 [95% CI -0.04; 0.35]	I2=46.4%	NR	NR	NR
10				Drinks per drinking day		NR	NR	NR	1	SMD 0.05 [95% CI -0.21; 0.30]	I2=61.5%	NR	NR	NR
10			Acamprosate	Total alcohol consumption		NR	NR	NR	1	SMD 0.04 (95% CI -0.32, 0.39)	I2=51.5%	NR	NR	NR
10																										Drinking Day		NR	NR	NR	1	SMD 0.05 [95% CI -0.32; 0.42]	I2=46.4%	NR	NR	NR
10			Baclofen	Total alcohol consumption		NR	NR	NR	1	SMD 1.00 (0.13, 1.86)	I2=51.5%	NR	NR	NR
10															Heavy drinking days		NR	NR	NR	1	SMD -0.03 [95% CI -0.44; 0.37]	I2=38.4%	NR	NR	NR
10																										Non-drinking days		NR	NR	NR	1	SMD 0.09 [95% CI -0.32; 0.50]	I2 41.2%	NR	NR	NR
10			Topiramate	Total alcohol consumption		NR	NR	NR	1	SMD 0.79 (0.36; 1.21)	I2=51.5%	NR	NR	NR
10															Heavy drinking days		NR	NR	NR	1	SMD 0.49 [95% CI 0.27; 0.71]	I2=38.4%	NR	NR	NR
10																										Non-drinking days		NR	NR	NR	1	SMD -0.42 [95% CI -0.66; -0.19]	I2 41.2%	NR	NR	NR
10																										Drinking Day		NR	NR	NR	1	SMD 0.75 [95% CI -0.02; 1.53]	I2=46.4%	NR	NR	NR
10				Drinks per drinking day		NR	NR	NR	1	SMD 0.39 [-0.04; 0.83]	I2=61.5%	NR	NR	NR
10																																																	Motality
10	Nalmefene	alcohol dependence or alcohol use disorders (AUDs)	Naltrexone	Total alcohol consumption		12	NR	NR	1	SMD -0.09 (-0.35, 0.17)	I2=51.5%	meta-regression	Possible existence of unpublished studies not retrieved. 11/23 studies included not reporting TAC.	Very low (Downgrade by four levels due to study limitations, heterogeneity, indirectness and publication bias)
10															Heavy drinking days		NR	NR	NR	1	SMD -0.18 [95% CI -0.39; 0.04]	I2=38.4%	Meta-regression	Possible existence of unpublished studies not retrieved. 8/23 studies included not reporting HDD.	Very low (Downgrade by three levels due to study limitations, indirectness and publication bias)
10																										Non-drinking days		NR	NR	NR	1	SMD 0.31 [95% CI -0.03; 0.66]	I2 41.2%	NR	NR	NR
10				Drinks per drinking day		NR	NR	NR	1	SMD-0.19 [-0.68; 0.30]	I2=61.5%	NR	NR	NR
10			Acamprosate	Total alcohol consumption		8	NR	NR	1	SMD -0.15 (-0.54, 0.24)	I2=51.5%	NR	Possible existence of unpublished studies not retrieved. 2/10 studies included not reporting TAC.	Very low (Downgrade by four levels due to study limitation, imprecision, heterogeneity and publication bias)
10			Baclofen	Total alcohol consumption		8	NR	NR	1	SMD 0.81 (-0.07, 1.69)	I2=51.5%	NR	Possible existence of unpublished studies not retrieved. 5/13 studies included not reporting TAC.	Very low (Downgrade by four levels due to study limitations, imprecision, heterogeneity and publication bias)
10															Heavy drinking days		NR	NR	NR	1	SMD -0.25 [95% CI -0.68; 0.18]*	I2=38.4%	NR	Possible existence of unpublished studies not retrieved. 4/13 studies included not reporting HDD.	Very low (Downgrade by three levels due to study limitations, imprecision and publication bias)
10																										Non-drinking days		NR	NR	NR	1	SMD 0.19 [95% CI -0.25; 0.63]	I2 41.2%	NR	NR	NR
10			Topiramate	Total alcohol consumption		9	NR	NR	1	SMD 0.60 (0.15; 1.06)	I2=51.5%	NR	Possible existence of unpublished studies not retrieved. 4/13 studies included not reporting TAC.	Very low (Downgrade by four levels due to study limitations, imprecision, heterogeneity and publication bias)
10															Heavy drinking days		NR	NR	NR	1	SMD 0.28 [95% CI 0.01; 0.54]*	I2=38.4%	NR	Possible existence of unpublished studies not retrieved. 2/13 studies included not reporting HDD.	Low (Downgrade by two levels due to study limitations and publication bias)
10																										Non-drinking days		NR	NR	NR	1	SMD -0.32 [95% CI -0.60; -0.04]	I2 41.2%	NR	NR	NR
10				Drinks per drinking day		NR	NR	NR	1	SMD0.15 [-0.45; 0.76]	I2=61.5%	NR	NR	NR
10																																																	Motality
10	naltrexone	alcohol dependence or alcohol use disorders (AUDs)	Acamprosate	Total alcohol consumption		6	NR	NR	1	SMD -0.06 (-0.46, 0.35)	I2=51.5%	meta-regression	Possible existence of unpublished studies not retrieved. 9/15 studies included not reporting TAC.	Very low (Downgrade by five levels due to study limitations, imprecision, heterogeneity, indirectness and publication bias)
10																										Drinking Day		NR	NR	NR	1	SMD -0.11 [95% CI -0.53; 0.31]	I2=46.4%	NR	NR	NR
10			Baclofen	Total alcohol consumption		6	NR	NR	1	SMD 0.90 (0.01, 1.79)	I2=51.5%	meta-regression	Possible existence of unpublished studies not retrieved. 12/18 studies included not reporting TAC.	Very low (Downgrade by five levels due to study limitations, imprecision, heterogeneity, indirectness and publication bias)
10															Heavy drinking days		NR	NR	NR	1	SMD -0.07 [95% CI -0.51; 0.36]	I2=38.4%	meta-regression	Possible existence of unpublished studies not retrieved. 8/18 studies included not reporting HDD.	Very low (Downgrade by four levels due to study limitations, imprecision, indirectness and publication bias)
10																										Non-drinking days		NR	NR	NR	1	SMD -0.12 [95% CI -0.63; 0.40]	I2 41.2%	NR	NR	NR
10			Topiramate	Total alcohol consumption		7	NR	NR	1	SMD 0.69 (0.22; 1.16)	I2=51.5%	meta-regression	Possible existence of unpublished studies not retrieved. 11/18 studies included not reporting TAC.	Very low (Downgrade by five levels due to study limitations, imprecision, heterogeneity, indirectness and publication bias)
10															Heavy drinking days		NR	NR	NR	1	SMD 0.45 [95% CI 0.18; 0.72]	I2=38.4%	meta-regression	Possible existence of unpublished studies not retrieved. 6/18 studies included not reporting HDD.	Very low (Downgrade by three levels due to study limitations, indirectness and publication bias)
10																										Non-drinking days		NR	NR	NR	1	SMD -0.63 [95% CI -1.02; -0.24]	I2 41.2%	NR	NR	NR
10																										Drinking Day		NR	NR	NR	1	SMD 0.60 [95% CI -0.20; 1.40]	I2=46.4%	NR	NR	NR
10				Drinks per drinking day		NR	NR	NR	1	SMD 0.35 [-0.16; 0.85]	I2=61.5%	NR	NR	NR
10	Acamprosate	alcohol dependence or alcohol use disorders (AUDs)	Baclofen	Total alcohol consumption		2	NR	NR	1	SMD 0.96 (0.02, 1.89)	I2=51.5%	NR	Possible existence of unpublished studies not retrieved. 3/5 studies included not reporting TAC.	Very low (Downgrade by four levels due to study limitations, imprecision, heterogeneity and publication bias)
10			Topiramate	Total alcohol consumption		3	NR	NR	1	SMD 0.75 (0.20; 1.3)	I2=51.5%	NR	Possible existence of unpublished studies not retrieved. 2/5 studies included not reporting TAC.	Very low (Downgrade by four levels due to study limitations, imprecision, heterogeneity and publication bias)
10	Baclofen	alcohol dependence or alcohol use disorders (AUDs)	Topiramate	Total alcohol consumption		3	NR	NR	1	SMD -0.21 (-1.17; 0.76)	I2=51.5%	NR	Possible existence of unpublished studies not retrieved. 5/8 studies included not reporting TAC.	Very low (Downgrade by four levels due to study limitations, imprecision, heterogeneity and publication bias)
10															Heavy drinking days		NR	NR	NR	1	SMD 0.53 95% CI [0.06; 0.99]	I2=38.4%	NR	Possible existence of unpublished studies not retrieved. 2/8 studies included not reporting HDD.	Very low (Downgrade by three levels due study limitations, imprecision and publication bias)
10																										Non-drinking days		NR	NR	NR	1	SMD -0.52 [95% CI -0.99; -0.04]	I2 41.2%	NR	NR	NR
12	Treatment as usual	adults aged over 18 years old with alcohol dependency diagnosed using standardised diagnostic criteria	Placebo																																		Continuous abstinence as reported		Placebo/ intervention arms = 42/9	Placebo/ intervention arms = 4044/800	Follow-up range: 84-365 days (median 180 days)	3) odds ratio (OR)	0.52 (95%CI: 0.29 to 0.94)	χ2=16.19, df=13, P=0.24	Heterogeneity was low or undetectable in most of the separate pairwise comparisons because of the low number of studies involved in each comparison.		Low
12	A-CHESS	adults aged over 18 years old with alcohol dependency diagnosed using standardised diagnostic criteria	Placebo																																		Continuous abstinence as reported		Placebo/ intervention arms = 42/1	Placebo/ intervention arms = 4044/170	Follow-up range: 84-365 days (median 180 days)	3) odds ratio (OR)	0.88 (95%CI: 0.35 to 2.21)				Very low
12	CBT	adults aged over 18 years old with alcohol dependency diagnosed using standardised diagnostic criteria	Placebo																																		Continuous abstinence as reported		Placebo/ intervention arms = 42/2	Placebo/ intervention arms = 4044/306	Follow-up range: 84-365 days (median 180 days)	3) odds ratio (OR)	0.53 (95%CI: 0.23 to 1.22)				Low
12	Short form CBT	adults aged over 18 years old with alcohol dependency diagnosed using standardised diagnostic criteria	Placebo																																		Continuous abstinence as reported		Placebo/ intervention arms = 42/1	Placebo/ intervention arms = 4044/43	Follow-up range: 84-365 days (median 180 days)	3) odds ratio (OR)	0.05 (95%CI: 0.00 to 1.16)				Very low
12	Contingency management	adults aged over 18 years old with alcohol dependency diagnosed using standardised diagnostic criteria	Placebo																																		Continuous abstinence as reported		Placebo/ intervention arms = 42/1	Placebo/ intervention arms = 4044/79	Follow-up range: 84-365 days (median 180 days)	3) odds ratio (OR)	0.78 (95%CI: 0.17 to 3.61)				Low
12	Coping skill training	adults aged over 18 years old with alcohol dependency diagnosed using standardised diagnostic criteria	Placebo																																		Continuous abstinence as reported		Placebo/ intervention arms = 42/1	Placebo/ intervention arms = 4044/40	Follow-up range: 84-365 days (median 180 days)	3) odds ratio (OR)	0.35 (95%CI: 0.10 to 1.19)				Very low
12	Home visit	adults aged over 18 years old with alcohol dependency diagnosed using standardised diagnostic criteria	Placebo																																		Continuous abstinence as reported		Placebo/ intervention arms = 42/2	Placebo/ intervention arms = 4044/142	Follow-up range: 84-365 days (median 180 days)	3) odds ratio (OR)	0.95 (95%CI: 0.32 to 2.85)				Low
12	MET	adults aged over 18 years old with alcohol dependency diagnosed using standardised diagnostic criteria	Placebo																																		Continuous abstinence as reported		Placebo/ intervention arms = 42/2	Placebo/ intervention arms = 4044/308	Follow-up range: 84-365 days (median 180 days)	3) odds ratio (OR)	0.45 (95%CI: 0.19 to 1.11)				Very low
12	Acamprosate	adults aged over 18 years old with alcohol dependency diagnosed using standardised diagnostic criteria	Placebo																																		Continuous abstinence as reported		Placebo/ intervention arms = 42/18	Placebo/ intervention arms = 4044/2297	Follow-up range: 84-365 days (median 180 days)	3) odds ratio (OR)	1.86 (95%CI: 1.49 to 2.33)				Moderate
12	Amisulpride	adults aged over 18 years old with alcohol dependency diagnosed using standardised diagnostic criteria	Placebo																																		Continuous abstinence as reported		Placebo/ intervention arms = 42/1	Placebo/ intervention arms = 4044/37	Follow-up range: 84-365 days (median 180 days)	3) odds ratio (OR)	0.39 (95%CI: 0.09 to 1.64)				Low
12	Aripiprazole	adults aged over 18 years old with alcohol dependency diagnosed using standardised diagnostic criteria	Placebo																																		Continuous abstinence as reported		Placebo/ intervention arms = 42/1	Placebo/ intervention arms = 4044/29	Follow-up range: 84-365 days (median 180 days)	3) odds ratio (OR)	1.49 (95%CI: 0.43 to 5.18)				Low
12	Atenolol	adults aged over 18 years old with alcohol dependency diagnosed using standardised diagnostic criteria	Placebo																																		Continuous abstinence as reported		Placebo/ intervention arms = 42/1	Placebo/ intervention arms = 4044/50	Follow-up range: 84-365 days (median 180 days)	3) odds ratio (OR)	0.85 (95%CI: 0.25 to 2.95)				Very low
12	Baclofen	adults aged over 18 years old with alcohol dependency diagnosed using standardised diagnostic criteria	Placebo																																		Continuous abstinence as reported		Placebo/ intervention arms = 42/1	Placebo/ intervention arms = 4044/28	Follow-up range: 84-365 days (median 180 days)	3) odds ratio (OR)	4.63 (95%CI: 1.00 to 21.48)				Low
12	Carbamazepine	adults aged over 18 years old with alcohol dependency diagnosed using standardised diagnostic criteria	Placebo																																		Continuous abstinence as reported		Placebo/ intervention arms = 42/1	Placebo/ intervention arms = 4044/13	Follow-up range: 84-365 days (median 180 days)	3) odds ratio (OR)	0.55 (95%CI: 0.08 to 3.90)				Very low
12	Citalopram/escitalopram	adults aged over 18 years old with alcohol dependency diagnosed using standardised diagnostic criteria	Placebo																																		Continuous abstinence as reported		Placebo/ intervention arms = 42/2	Placebo/ intervention arms = 4044/45	Follow-up range: 84-365 days (median 180 days)	3) odds ratio (OR)	1.03 (95%CI: 0.33 to 3.16)				Low
12	Disulfiram	adults aged over 18 years old with alcohol dependency diagnosed using standardised diagnostic criteria	Placebo																																		Continuous abstinence as reported		Placebo/ intervention arms = 42/2	Placebo/ intervention arms = 4044/221	Follow-up range: 84-365 days (median 180 days)	3) odds ratio (OR)	0.93 (95%CI: 0.48 to 1.79)				Low
12	Fluoxetine	adults aged over 18 years old with alcohol dependency diagnosed using standardised diagnostic criteria	Placebo																																		Continuous abstinence as reported		Placebo/ intervention arms = 42/2	Placebo/ intervention arms = 4044/50	Follow-up range: 84-365 days (median 180 days)	3) odds ratio (OR)	2.97 (95%CI: 0.97 to 9.05)				Very low
12	Flupenthixol	adults aged over 18 years old with alcohol dependency diagnosed using standardised diagnostic criteria	Placebo																																		Continuous abstinence as reported		Placebo/ intervention arms = 42/1	Placebo/ intervention arms = 4044/142	Follow-up range: 84-365 days (median 180 days)	3) odds ratio (OR)	0.44 (95%CI: 0.20 to 0.95)				Very low
12	Fluvoxamine	adults aged over 18 years old with alcohol dependency diagnosed using standardised diagnostic criteria	Placebo																																		Continuous abstinence as reported		Placebo/ intervention arms = 42/3	Placebo/ intervention arms = 4044/293	Follow-up range: 84-365 days (median 180 days)	3) odds ratio (OR)	1.03 (95%CI: 0.57 to 1.88)				Low
12	Galantamine	adults aged over 18 years old with alcohol dependency diagnosed using standardised diagnostic criteria	Placebo																																		Continuous abstinence as reported		Placebo/ intervention arms = 42/1	Placebo/ intervention arms = 4044/74	Follow-up range: 84-365 days (median 180 days)	3) odds ratio (OR)	0.31 (95%CI: 0.11 to 0.87)				Low
12	Sodium oxybate (GHB)	adults aged over 18 years old with alcohol dependency diagnosed using standardised diagnostic criteria	Placebo																																		Continuous abstinence as reported		Placebo/ intervention arms = 42/4	Placebo/ intervention arms = 4044/201	Follow-up range: 84-365 days (median 180 days)	3) odds ratio (OR)	2.31 (95%CI: 1.22 to 4.36)				Very low
12	Levetiracetam	adults aged over 18 years old with alcohol dependency diagnosed using standardised diagnostic criteria	Placebo																																		Continuous abstinence as reported		Placebo/ intervention arms = 42/1	Placebo/ intervention arms = 4044/95	Follow-up range: 84-365 days (median 180 days)	3) odds ratio (OR)	1.03 (95%CI: 0.46 to 2.34)				Low
12	Lisuride	adults aged over 18 years old with alcohol dependency diagnosed using standardised diagnostic criteria	Placebo																																		Continuous abstinence as reported		Placebo/ intervention arms = 42/1	Placebo/ intervention arms = 4044/57	Follow-up range: 84-365 days (median 180 days)	3) odds ratio (OR)	0.38 (95%CI: 0.13 to 1.12)				Very low
12	Lithium	adults aged over 18 years old with alcohol dependency diagnosed using standardised diagnostic criteria	Placebo																																		Continuous abstinence as reported		Placebo/ intervention arms = 42/1	Placebo/ intervention arms = 4044/28	Follow-up range: 84-365 days (median 180 days)	3) odds ratio (OR)	1.43 (95%CI: 0.39 to 5.23)				Low
12	Modafinil	adults aged over 18 years old with alcohol dependency diagnosed using standardised diagnostic criteria	Placebo																																		Continuous abstinence as reported		Placebo/ intervention arms = 42/1	Placebo/ intervention arms = 4044/41	Follow-up range: 84-365 days (median 180 days)	3) odds ratio (OR)	2.48 (95%CI: 0.72 to 8.53)				Low
12	Naltrexone	adults aged over 18 years old with alcohol dependency diagnosed using standardised diagnostic criteria	Placebo																																		Continuous abstinence as reported		Placebo/ intervention arms = 42/17	Placebo/ intervention arms = 4044/878	Follow-up range: 84-365 days (median 180 days)	3) odds ratio (OR)	1.36 (95%CI: 0.97 to 1.91)				Low
12	Nefazodone	adults aged over 18 years old with alcohol dependency diagnosed using standardised diagnostic criteria	Placebo																																		Continuous abstinence as reported		Placebo/ intervention arms = 42/1	Placebo/ intervention arms = 4044/50	Follow-up range: 84-365 days (median 180 days)	3) odds ratio (OR)	0.57 (95%CI: 0.19 to 1.76)				Very low
12	Oxcarbazepine	adults aged over 18 years old with alcohol dependency diagnosed using standardised diagnostic criteria	Placebo																																		Continuous abstinence as reported		Placebo/ intervention arms = 42/2	Placebo/ intervention arms = 4044/72	Follow-up range: 84-365 days (median 180 days)	3) odds ratio (OR)	2.46 (95%CI: 0.91 to 6.61)				Very low
12	Pregabalin	adults aged over 18 years old with alcohol dependency diagnosed using standardised diagnostic criteria	Placebo																																		Continuous abstinence as reported		Placebo/ intervention arms = 42/1	Placebo/ intervention arms = 4044/31	Follow-up range: 84-365 days (median 180 days)	3) odds ratio (OR)	1.97 (95%CI: 0.58 to 6.74)				Low
12	Quetiapine	adults aged over 18 years old with alcohol dependency diagnosed using standardised diagnostic criteria	Placebo																																		Continuous abstinence as reported		Placebo/ intervention arms = 42/1	Placebo/ intervention arms = 4044/29	Follow-up range: 84-365 days (median 180 days)	3) odds ratio (OR)	6.75 (95%CI: 1.20 to 38.05)				Low
12	Tianeptine	adults aged over 18 years old with alcohol dependency diagnosed using standardised diagnostic criteria	Placebo																																		Continuous abstinence as reported		Placebo/ intervention arms = 42/1	Placebo/ intervention arms = 4044/170	Follow-up range: 84-365 days (median 180 days)	3) odds ratio (OR)	1.22 (95%CI: 0.58 to 2.57)				Low
12	Tiapride	adults aged over 18 years old with alcohol dependency diagnosed using standardised diagnostic criteria	Placebo																																		Continuous abstinence as reported		Placebo/ intervention arms = 42/2	Placebo/ intervention arms = 4044/187	Follow-up range: 84-365 days (median 180 days)	3) odds ratio (OR)	0.56 (95%CI: 0.30 to 1.05)				Moderate
12	Topiramate	adults aged over 18 years old with alcohol dependency diagnosed using standardised diagnostic criteria	Placebo																																		Continuous abstinence as reported		Placebo/ intervention arms = 42/3	Placebo/ intervention arms = 4044/194	Follow-up range: 84-365 days (median 180 days)	3) odds ratio (OR)	1.88 (95%CI: 1.06 to 3.34)				Very low
12	Trazodone	adults aged over 18 years old with alcohol dependency diagnosed using standardised diagnostic criteria	Placebo																																		Continuous abstinence as reported		Placebo/ intervention arms = 42/1	Placebo/ intervention arms = 4044/88	Follow-up range: 84-365 days (median 180 days)	3) odds ratio (OR)	0.61 (95%CI: 0.20 to 1.84)				Very low
12	Placebo+CBT	adults aged over 18 years old with alcohol dependency diagnosed using standardised diagnostic criteria	Placebo																																		Continuous abstinence as reported		Placebo/ intervention arms = 42/1	Placebo/ intervention arms = 4044/50	Follow-up range: 84-365 days (median 180 days)	3) odds ratio (OR)	0.83 (95%CI: 0.28 to 2.42)				Very low
12	Nefazodone+CBT	adults aged over 18 years old with alcohol dependency diagnosed using standardised diagnostic criteria	Placebo																																		Continuous abstinence as reported		Placebo/ intervention arms = 42/1	Placebo/ intervention arms = 4044/53	Follow-up range: 84-365 days (median 180 days)	3) odds ratio (OR)	0.77 (95%CI: 0.26 to 2.23)				Very low
12	Acamprosate+nurse visit	adults aged over 18 years old with alcohol dependency diagnosed using standardised diagnostic criteria	Placebo																																		Continuous abstinence as reported		Placebo/ intervention arms = 42/1	Placebo/ intervention arms = 4044/50	Follow-up range: 84-365 days (median 180 days)	3) odds ratio (OR)	4.59 (95%CI: 1.47 to 14.36)				Very low
12	Acamprosate+Naltrexone	adults aged over 18 years old with alcohol dependency diagnosed using standardised diagnostic criteria	Placebo																																		Continuous abstinence as reported		Placebo/ intervention arms = 42/1	Placebo/ intervention arms = 4044/40	Follow-up range: 84-365 days (median 180 days)	3) odds ratio (OR)	3.68 (95%CI: 1.50 to 9.02)				Low
12	GHB + Escitalopam	adults aged over 18 years old with alcohol dependency diagnosed using standardised diagnostic criteria	Placebo																																		Continuous abstinence as reported		Placebo/ intervention arms = 42/1	Placebo/ intervention arms = 4044/12	Follow-up range: 84-365 days (median 180 days)	3) odds ratio (OR)	5.13 (95%CI: 0.53 to 49.92)				Low
12	GHB+Naltrexone	adults aged over 18 years old with alcohol dependency diagnosed using standardised diagnostic criteria	Placebo																																		Continuous abstinence as reported		Placebo/ intervention arms = 42/1	Placebo/ intervention arms = 4044/18	Follow-up range: 84-365 days (median 180 days)	3) odds ratio (OR)	12.64 (95%CI: 2.77 to 57.78)				Very low
12	Naltrexone + Escitalopam	adults aged over 18 years old with alcohol dependency diagnosed using standardised diagnostic criteria	Placebo																																		Continuous abstinence as reported		Placebo/ intervention arms = 42/1	Placebo/ intervention arms = 4044/12	Follow-up range: 84-365 days (median 180 days)	3) odds ratio (OR)	2.57 (95%CI: 0.25 to 25.85)				Low
12	Naltrexone + GHB + Escitalopam	adults aged over 18 years old with alcohol dependency diagnosed using standardised diagnostic criteria	Placebo																																		Continuous abstinence as reported		Placebo/ intervention arms = 42/1	Placebo/ intervention arms = 4044/12	Follow-up range: 84-365 days (median 180 days)	3) odds ratio (OR)	25.65 (95%CI: 2.13 to 309.46)				Low
16	Pharmacological interventions: efficacy and safety of Baclofen for treating people with AUD	Alcohol use disorder	placebo	Relapse: return to any drinking at the end of treatment		5	781(402,379)	Min: 4 weeks; Max: 52 weeks	4) relative risk (RR)	RR 0.88, 95% CI 0.74, to 1.04; moderate certainty evidence	Heterogeneity: TauQ=0.02; ChiQ=17.13, df=4(P=0); IQ=76.65%	Levels of the heterogeneity indicate that the summary effects shown in the meta-analyses of the review are not generalizable over all studied conditions and are likely to be affected by variables like sample, setting, or design. Our qualitative review of selected sample characteristics, treatment and design features, did not yield systematic differences between studies with and without proof of e…	We could not inspect funnel plots for risk of possible publication bias due to the small number of studies included in the meta-analyses; however, we wrote to the authors of published studies and searched on ClincialTrials.gov and ICTRP to search for unpublished studies to minimise the risk of publication bias.	Moderate (downgrade one level for significant heterogeneity)*	Frequency of use: percentage of heavy drinking days at the end of treatment		3	186(100, 86)	NR	2) mean difference	MD 0.25, 95% CI -1.25 to 1.76; moderate certainty evidence; One study with 40 participants (Garbutt 2010b), reported the main percentage of heavy drinking days for each group but didn't provide the SD; the mean percentage of days abstinent was 13.2 % in the baclofen group and 14.4 % in the placebo group.	TauQ=0; ChiQ=0.6, df=2(P=0.74); IQ=0%	Levels of the heterogeneity indicate that the summary effects shown in the meta-analyses of the review are not generalizable over all studied conditions and are likely to be affected by variables like sample, setting, or design. Our qualitative review of selected sample characteristics, treatment and design features, did not yield systematic differences between studies with and without proof of e…	We could not inspect funnel plots for risk of possible publication bias due to the small number of studies included in the meta-analyses; however, we wrote to the authors of published studies and searched on ClincialTrials.gov and ICTRP to search for unpublished studies to minimise the risk of publication bias.	Moderate ( downgrade one level for imprecision, < 400 participants)* .	Amount of use: drink per drinking days at the end of treatment		2	72(43,29)*	NR	2) mean difference	MD 1.55, 95% CI 1.32 to 1.77; low certainty evidence; (Baclofen increase the number of drinks per drinking days compared to placebo)	Heterogeneity: TauQ=0; ChiQ=0.51, df=1(P=0.48); IQ=0%	Levels of the heterogeneity indicate that the summary effects shown in the meta-analyses of the review are not generalizable over all studied conditions and are likely to be affected by variables like sample, setting, or design. Our qualitative review of selected sample characteristics, treatment and design features, did not yield systematic differences between studies with and without proof of e…	We could not inspect funnel plots for risk of possible publication bias due to the small number of studies included in the meta-analyses; however, we wrote to the authors of published studies and searched on ClincialTrials.gov and ICTRP to search for unpublished studies to minimise the risk of publication bias.	Low( downgrade two level for imprecision, < 400 participants)*	Frequency of use: percentage of days abstinent at the end of treatment	NA	6	465(246, 219)	NR	2) mean difference	MD 0.39, 95% CI -11.51 to 12.29; low certainty evidence	Heterogeneity was very high (ChiQ = 121.22; df = 5; P < 0.00001; IQ = 96%;	Levels of the heterogeneity indicate that the summary effects shown in the meta-analyses of the review are not generalizable over all studied conditions and are likely to be affected by variables like sample, setting, or design. Our qualitative review of selected sample characteristics, treatment and design features, did not yield systematic differences between studies with and without proof of e…	We could not inspect funnel plots for risk of possible publication bias due to the small number of studies included in the meta-analyses; however, we wrote to the authors of published studies and searched on ClincialTrials.gov and ICTRP to search for unpublished studies to minimise the risk of publication bias.	Low ( downgrade two levels for very high heterogeneity)*
19	SSRI	AUD	Placebo												heavy drinking days (per week)		2	189		2	-0.41[-1.09,0.27]	I2=75%, Tau2=0.18, ChiQ=3.92, df=1(P=0.05)*				Amount of use: drinks per drinking days*		3*	171 ( 136,135)*		2	MD -1.42 [95% CI -2.58; -0.26]*	I2=15%, Tau2=0.17, ChiQ=2.35, df=2(P=0.31)*		Evidence of publication bias	Moderate(Downgrade by unclear risk of selection, performance, detection, reporting bias)*	Abstinence rate		4	250 =119+131		4	1.66[1.02,2.68]	I2=20.04%, Tau2= 0.05, Chi2= 3.75 df=3, p=0.29*
19	5-HT2 antagonist	AUD	Placebo	drinking days (per week)		2	55 (28, 27)*		2	-1.15[-2.35,0.05]	I2=0%, ChiQ=0.16, df=1(P=0.69)*				heavy drinking days (per week)		2	55		2	-0.43[-2.09,1.22]	I2=81.17%, Tau2=1.17, ChiQ=5.31, df=1(P=0.02)*				Amount of use: drinks per drinking days*		3*	111 (59, 52)*		2	MD -1.06[95% CI -2.00; -0.11]*	I2=0.0%, Tau2=0.0, ChiQ=0.06, df=2(P=0.97)*				Abstinence rate		2	105(53,52)		4	1.62[0.77,3.39]	I2=0%, Tau2=0.0, ChiQ=0.43, df=1(P=0.51)*
20	Brief intervention : the intervention consisted of five or fewer sessions and a total of less than 60min*	Patients who presented to primary (including emergency) care for treatment not related to their alcohol consumption, but who screened positive for hazardous or harmful drinking.	The control condition was no intervention, usual treatment for the presenting condition, or minimal information such as feedback and simple advice, or a written leaflet giving general health or alcohol-related information.	self-reported consumption of alcohol in grams per week, number of heavy drinking episodes (HED) per week, drinking days per week, drinks per drinking day, proportion of heavy drinkers, and proportion of heavy episodic drinkers		34	15197 (7851, 7346)*	Most trials reported at 6 or 12 months.	2	after BI, participants drank a mean of 20 g/wk less than those in the control groups (95% CI −28 to −12, I2 = 73%)	I2=73%*	A meta-regression analysis demonstrated that for every g/wk increase in mean baseline consumption, the mean difference in consumption between BI and control participants decreased by 0.16 g/wk (95% CI −0.23 to −0.10).	not mentioned*	Moderate (Downgrade by one level due to difficulties with blinding participants and practitioners*	self-reported consumption were number of heavy drinking episodes (HED) per week, drinking days per week, drinks per drinking day, proportion of heavy drinkers, and proportion of heavy episodic drinkers.		11	5,469 participants	12 months	2	At 12 months, BI participants reduced the frequency of their drinking by 0.13 days/wk (95% CI −0.23 to −0.04, I2 = 0%) compared to control participants, or around a day every two months.	I2=0%*																											Overall mortality
22	Disulfiram	alcohol abuse or alcohol dependent	Control [NR]	The effect-size variable could be: total abstinence, proportion of abstinent days to treatment days, mean days of alcohol use, no relapse, time to first heavy drinking day, or three or more weeks of consecutive abstinence	The effect-size variable could be: total abstinence, proportion of abstinent days to treatment days, mean days of alcohol use, no relapse, time to first heavy drinking day, or three or more weeks of consecutive abstinence	22	2414	8 to 52 weeks	5 - Hedge's g	All: = 0.58 (95%CI = 0.35 to 0.82) Open-label trials: = .70 (95%CI = .46–.93) Blind design: .01 (95%CI = -.29–.32)* Supervision of medication compliance: g = .82, 95%CI = .59–1.05 No supervision: g = .26 (95%CI = -.02*–.53)	All: I2 was 72% Open-label: I2 = 65% Blind studies: I2 = 43% Supervision: I2 = 46%	All: The summary effect-size reached significance in all cases in the leave-one-out analysis, with summary effect-sizes varying from g = .53 to g = .63 (all p,.001). Meta-regression indicated a significant effect of publication year (beta = .03, p,.001) and treatment duration (beta = -.01, p,.001), but not of disulfiram dosage or risk of bias score. Open label:The summary effect-size reached sign…	All: A visual inspection of the funnel plot revealed asymmetry, indicating a possible publication bias. The trim-and-fill analysis indicated that there were 4 potentially missing studies on the left side of the funnel plot. the summary effect-size remained significant after correcting for the putatively missing studies [adjusted effect-size g = .47 (95%CI = .24–.71)]. Open label: A visual inspect…	Among the 22 studies included, two met four of these six criteria, two met three criteria, eleven studies met two criteria, one met one criterion, and six studies met none of them
22	Disulfiram	alcohol abuse or alcohol dependent	naltrexone	The effect-size variable could be: total abstinence, proportion of abstinent days to treatment days, mean days of alcohol use, no relapse, time to first heavy drinking day, or three or more weeks of consecutive abstinence	The effect-size variable could be: total abstinence, proportion of abstinent days to treatment days, mean days of alcohol use, no relapse, time to first heavy drinking day, or three or more weeks of consecutive abstinence	3	Intervention: 103 Control: 181	NR	5 - Hedge's g	g = .77, 95%CI = .52–1.02	I2=81%	NR	NR	NR
22	Disulfiram	alcohol abuse or alcohol dependent	acamprosate	The effect-size variable could be: total abstinence, proportion of abstinent days to treatment days, mean days of alcohol use, no relapse, time to first heavy drinking day, or three or more weeks of consecutive abstinence	The effect-size variable could be: total abstinence, proportion of abstinent days to treatment days, mean days of alcohol use, no relapse, time to first heavy drinking day, or three or more weeks of consecutive abstinence	9	Intervention: 279 Control: 442	NR	5 - Hedge's g	g = .76, 95%CI = .04–1.48	I2 = 26%	NR	NR	NR
22	Disulfiram	alcohol abuse or alcohol dependent	no disulfiram	The effect-size variable could be: total abstinence, proportion of abstinent days to treatment days, mean days of alcohol use, no relapse, time to first heavy drinking day, or three or more weeks of consecutive abstinence	The effect-size variable could be: total abstinence, proportion of abstinent days to treatment days, mean days of alcohol use, no relapse, time to first heavy drinking day, or three or more weeks of consecutive abstinence	8	Intervention: 485 Control: 752	NR	5 - Hedge's g	(g = .43, 95%CI = .17–.69	I2 = 44%	NR	NR	NR
33	Motivational Interviewing - at least 1 session was focused on building the adolescent’s motivation to reduce SU and/or attain abstinence	adolescents (12-20 years) with AUD or problematic alcohol use	treatment as usual												days of heavy alcohol use (per month)*	NA	5	1248	NR	2 (network mean difference)	20.7 (95% credible interval [CrI] 21.6 to 0.0) days	NR	Results were similar in a sensitivity analysis that included 2 additional studies	NR	Moderate
33	Motivational interviewing - at least 1 session was focused on building the adolescent’s motivation to reduce SU and/or attain abstinencebrief intervention	adolescents (12-20 years) with AUD or problematic alcohol use	treatment as usual	days of alcohol use	NA	7	2153	NR	2 (network mean difference)	-1.1 [-2.2 to -0.3]	NR	Conclusions were unchanged in a sensitivity analysis	NR	moderate
33	Motivational interviewing - at least 1 session was focused on building the adolescent’s motivation to reduce SU and/or attain abstinence	adolescents (12-20 years) with AUD or problematic alcohol use	treatment as usual																																		alcohol abstinence	NA	5	NR	NR	3	1.9 [0.9 to 6.0]	NR	NR	NR	Moderate
55	Acamprosate	Alcohol dependence	Placebo																																		Return to any drinking		24	6172		4	RR 0.86 (95% CI 0.81 to 0.91)	I2=79.11%		No
55	Acamprosate	Alcohol dependence	Placebo																																		Culmulative abstinence duration		19	5224		2	MD 10.94 (95%CI: 5.08 to 16.81)	I2=94.32%		No
55	Acamprosate	Alcohol dependence	Naltraxone																																		Return to any drinking		3	800		4	RR 1.03 (95% CI 0.96 to 1.10)	I2=0%		No
55	Acamprosate	Alcohol dependence	Naltraxone																																		Culmulative abstinence duration		2	720		2	MD 2.98 (95% CI -7.45 to 13.42)	I2=64.57%		No
55	Acamprosate+naltraxone	Alcohol dependence	Placebo																																		Return to any drinking		2	694		4	RR 0.70 (95% CI 0.35 to 1.39)	I2=93.03%		No
55	Acamprosate+naltraxone	Alcohol dependence	Placebo																																		Culmulative abstinence duration		1	614		2	MD 2.20 (95% CI -1.90 to 6.30)	N/A (1 study)
69	Alcohol 101: Educate students about effects of alcohol misuse and a normal peer drinking	College students	No intervention	Quantity of Alcohol Use		overall 37 studies no report on each arm	NR	0-3 months	1	SMD: -0.11 (95%CI: -0.26 to 0.05)	The global test for inconsistency was non-significant (χ2(6) = 3.68, p = 0.7194), and there was no loop-specific inconsistency		Funnel plots demonstrated potential small study bias for frequency of heavy alcohol use and peak quantity of alcohol use, with gaps in negative effect sizes among small studies. Funnel plots for quantity of alcohol use outcomes appeared symmetrical, although gaps in the bottom half of the funnel plots suggest that some small studies may be missing (Appendix Fig. 4). However, overall, most studies…	None of the studies were rated as high risk of bias for random sequence generation or allocation concealment, although a majority were rated unclear (52% and 74%, respectively). Participant and personnel blinding was uncommon, with participant blinding rated as high risk of bias in 93% of the studies. Risk of bias for incomplete outcome reporting did not vary substantially across the waves and ra…	Frequency of Heavy Alcohol Use: 0–3		21		3 months	1	− 0.10 ( CI = − 0.41 0.22)	The global test for inconsistency was nonsignificant (χ2(4) = 3.88, p = 0.4218), and there was no loop-specific inconsistency, indicating that the results from the direct and indirect estimates were largely consistent.	In sensitivity analysis, when the single study that utilized a mandated sample was dropped (Doumas et al. 2009), the CYD intervention was no longer included in the network, yet the results remained largely the same. Sensitivity analysis replacing the measurement duration from one study (4.3 versus 8.6 weeks: Terry 2012) did not change the results.	Funnel plots demonstrated potential small study bias for frequency of heavy alcohol use and peak quantity of alcohol use, with gaps in negative effect sizes among small studies. Funnel plots for quantity of alcohol use outcomes appeared symmetrical, although gaps in the bottom half of the funnel plots suggest that some small studies may be missing (Appendix Fig. 4). However, overall, most studies…	None of the studies were rated as high risk of bias for random sequence generation or allocation concealment, although a majority were rated unclear (52% and 74%, respectively). Participant and personnel blinding was uncommon, with participant blinding rated as high risk of bias in 93% of the studies. Risk of bias for incomplete outcome reporting did not vary substantially across the waves and ra…
69	AlcoholEdu: Alcohol misuse prevention course	College students	No intervention	Quantity of Alcohol Use		overall 37 studies no report on each arm	NR	0-3 months	1	SMD: -0.13 (95%CI: - 0.22 to - 0.04)					Frequency of Heavy Alcohol Use: 0–3		total 21 no report for each arm		0-3 months	1	− 0.04 ( CI =− 0.15 0.06)
69	Brief Alcohol Screening and Intervention for College Students (BASICS)	College students	No intervention	Quantity of Alcohol Use		overall 37 studies no report on each arm	NR	0-3 months	1	SMD:- 0.26 (95%CI: -0.36 to -0.16)					Frequency of Heavy Alcohol Use: 0–3		total 21 no report for each arm	NR	0-3 months	1	BASICS (− 0.36, 95% CI [− 0.55, − 0.18])
69	Check Your Drinking (CYD)	College students	No intervention	Quantity of Alcohol Use		overall 37 studies no report on each arm	NR	0-3 months	1	SMD: -0.37 (95%CI: - 0.93 to 0.20)					Frequency of Heavy Alcohol Use: 0–3		total 21 no report for each arm	NR	0-3 months	1	− 0.35 (CI − 0.95 0.24)
69	Electronic CHECKUP TO GO (e-CHUG): Personalized prevention intervention to motivate individuals to reduce alcohol or marijuana consumption	College students	No intervention	Quantity of Alcohol Use		overall 37 studies no report on each arm	NR	0-3 months	1	SMD: -0.25 (95%CI: -0.45 to -0.05)					Frequency of Heavy Alcohol Use: 0–3		total 21 no report for each arm	NR	0-3 months	1	e-CHUG (− 0.35, 95% CI [−0.59, − 0.11])
69	College Drinker’s Check-up (CDCU): Intervention for heavy drinking college students	College students	No intervention	Quantity of Alcohol Use		overall 37 studies no report on each arm	NR	0-3 months	1	SMD: -0.19 (95%CI: - 0.43 to 0.05)					Frequency of Heavy Alcohol Use: 0–3		total 21 no report for each arm	NR	0-3 months	1	NR
69	Tertiary Health Research Intervention Via Email (THRIVE): Target unhealthy alcohol use in college students	College students	No intervention	Quantity of Alcohol Use		overall 37 studies no report on each arm	NR	0-3 months	1	SMD: - 0.47 (95%CI: - 0.60 to - 0.33)					Frequency of Heavy Alcohol Use: 0–3		total 21 no report for each arm	NR	0-3 months	1	− 0.15 (CI=− 0.44 0.14)
69	ACT-CT active control			Quantity of Alcohol Use		overall 37 studies no report on each arm	NR	0-3 months	1	SMD: -0.18 (95%CI: - 0.39 to 0.02)							total 21 no report for each arm	NR	0-3 months	1	ACT-CT (− 0.29, 95% CI [− 0.56,− 0.02])
91	personalized-feedback interventions	college students and the adult population	control condition (e.g., assessment only, waitlist, or minimal intervention)	daily-drinking questionnaire, drinking-norms rating form,blood alc, personal feedback, including normative feedback, personalized normative feedback, readiness-to-change questionnaire, the weekly recall method asks about actual alcohol consumption on the previous 7 days, year	alcohol use disorder identification test,	14	Min32, Max 1727	Min 1.6*weeks, Max 9 months	1) standard mean difference (SMD)	0.22 (95% CI=0.16, 0.29)	there was no heterogeneity among the studies (Q=10.962, p=0.69, I2=0)	Sensitivity Analyses, CIs. Separate analyses were conducted to correct for small-sample bias;	there was no publication bias observed on the basis of Duval and Tweedie’s trim-and-fill procedure (random-effects model)	NR																																	.
94	Brief alcohol interventions	conscripts	control intervention	self reported alcohol consumption		4	2235	6 months to 20 months	2	there was a weighted mean difference of 0.17 AWDs (95% CI, −0.59 to 0.93) I2=0.0	Overall there was high heterogeneity between studies (I2 =68.2%).	Heterogeneity appeared to be due to one study (Brief et al., 2013), after omitting that study the heterogeneity was reduced to I2= 0.0%, and the overall weighted mean difference reduced from 0.87 to 0.37 AWDs	NR	Quality rating scores across studies ranged from 16 to 26, out of a maximum of 32. Bertholet et al. (2015) scored highest (26) and the mean quality rating score was 20.
94	Brief alcohol interventions	serving	control intervention	self reported alcohol consumption		2	1444	6 months to 20 months	2	Within serving members, there was a weighted mean difference of 0.68 AWDs (95% CI, −0.64 to 1.99)I2=0.0%	Overall there was high heterogeneity between studies (I2 =68.2%).	Heterogeneity appeared to be due to one study (Brief et al., 2013), after omitting that study the heterogeneity was reduced to I2= 0.0%, and the overall weighted mean difference reduced from 0.87 to 0.37 AWDs	NR	Quality rating scores across studies ranged from 16 to 26, out of a maximum of 32. Bertholet et al. (2015) scored highest (26) and the mean quality rating score was 20.
94	Brief alcohol interventions	veterans	control intervention	self reported alcohol consumption		4	1561	6 months to 20 months	2	Within veterans, there was a weighted mean difference of 2.39 AWDsI2=86.3% (95% CI, −1.51 to 6.29).	Overall there was high heterogeneity between studies (I2 =68.2%).	Heterogeneity appeared to be due to one study (Brief et al., 2013), after omitting that study the heterogeneity was reduced to I2= 0.0%, and the overall weighted mean difference reduced from 0.87 to 0.37 AWDs	NR	Quality rating scores across studies ranged from 16 to 26, out of a maximum of 32. Bertholet et al. (2015) scored highest (26) and the mean quality rating score was 20.
94	BI Web-based	the military and veteran populations	control intervention	self reported alcohol consumption		6	3380	6 months to 20 months	2	Within web-based interventions, there was a weighted mean difference of 1.81 (95% CI, −0.06 to 3.68).I2=79.4%	Overall there was high heterogeneity between studies (I2 =68.2%).	Heterogeneity appeared to be due to one study (Brief et al., 2013), after omitting that study the heterogeneity was reduced to I2= 0.0%, and the overall weighted mean difference reduced from 0.87 to 0.37 AWDs	NR	Quality rating scores across studies ranged from 16 to 26, out of a maximum of 32. Bertholet et al. (2015) scored highest (26) and the mean quality rating score was 20.	number of binge		1	287	NR	4	no significant differences in number of binges was observed between control and brief intervention groups RR 0.99 (95% CI 0.83 to 1.19),	NA	NA	NR	NR	Heavy drinking episodes		1	268+243, 254+225, 250+223*	4, 9 and 12months follow up.	2	Significant differences were observed in favour of the brief intervention group at all time points, at 4 mo; MD -0.56 (95% CI -1.02 to -0.10); at 9 mo; MD -0.78 (95%CI -1.32 to -0.24); at 12 mo; MD -0.71 (95% CI -1.26 to -0.16) days per week respectively	NA	NA	NR	NR												death
94	BI Face to face	the military and veteran populations	control intervention	self reported alcohol consumption		3	1557	6 months to 20 months	2	Face-to-face interventions showed a weighted mean difference of 0.16 (95% CI, −0.88, 1.20) I2=0.0%	Overall there was high heterogeneity between studies (I2 =68.2%).	Heterogeneity appeared to be due to one study (Brief et al., 2013), after omitting that study the heterogeneity was reduced to I2= 0.0%, and the overall weighted mean difference reduced from 0.87 to 0.37 AWDs	NR	Quality rating scores across studies ranged from 16 to 26, out of a maximum of 32. Bertholet et al. (2015) scored highest (26) and the mean quality rating score was 20.
94	BI Written info	the military and veteran populations	control intervention	self reported alcohol consumption		1	303	6 months to 20 months	2	BI written info showed a weighted mean difference of -0.89 (95% CI, −3.34, 1.56)	Overall there was high heterogeneity between studies (I2 =68.2%).	Heterogeneity appeared to be due to one study (Brief et al., 2013), after omitting that study the heterogeneity was reduced to I2= 0.0%, and the overall weighted mean difference reduced from 0.87 to 0.37 AWDs	NR	Quality rating scores across studies ranged from 16 to 26, out of a maximum of 32. Bertholet et al. (2015) scored highest (26) and the mean quality rating score was 20.
105	Pharmacological interventions: Baclofen in reducing drinking behaviour, craving, depression and anxietyBaclofen	alcohol use disorders with Heavy drinking, craving, anxiety and depression.	placebo												Heavy drinking days	None	6	590	Min: 3 weeks; Max: 26 weeks	1) standard mean difference (SMD) 3) odds ratio (OR)	There were no significant differences between baclofen and placebo. SMD = −0.26, 95% CI = –0.68, 0.15; Z = 1.24, P = 0.21, I2 = 95%]	Tau=1.01; Chi=21.16, df=5(P=0.0008);F=76%	NR	Due to the small number of effect sizes for each outcome (ks<12), we did not conduct statistical examinations of publication bias/asymmetry [35]. Visual inspections of the funnel plots for each outcome (see Supporting information) demonstrate considerable asymmetry and a lack of studies with high precision (low power). For example, to find effect sizes similar to another pharmacotherapy, such as …	The quality of the studies was generally acceptable.												Abstinent days	None	6	total n baclofen = 307, total n control = 283	Min: 3 weeks; Max: 26 weeks	1) standard mean difference (SMD) 3) odds ratio (OR)	There were no significant differences between baclofen and placebo (k = 6; SMD = 0.03, 95% CI = –0.10, 0.15; Z =0.42, P = 0.67, I2 = 23%).	Tau=1.01; Chi=21.16, df=5(P=0.0008);F=76%		Due to the small number of effect sizes for each outcome (ks<12), we did not conduct statistical examinations of publication bias/asymmetry [35]. Visual inspections of the funnel plots for each outcome (see Supporting information) demonstrate considerable asymmetry and a lack of studies with high precision (low power). For example, to find effect sizes similar to another pharmacotherapy, such as …	The quality of the studies was generally acceptable.
122	Disulfiram		Other treatment																																		Abstinance over 12 months		2			3) Odds Ratio	1.83 (1.02 - 3.29)	Chi2: 16.83; I2: 94%
122	Disulfiram		Placebo																																		Abstinance over 12 months		2			3) Odds Ratio	1.48 (0.98 - 2.23)	Chi2: 0.72; I2: 0%
122	Supervised disulfiram		Other or no treatment																																		Abstinance		7			3) Odds Ratio	3.89 (2.66 - 5.58)	Chi2: 36.84; I2: 84%
122	Unsupervised disulfiram		Other or no treatment																																		Abstinance		3			3) Odds Ratio	1.59 (1.07 - 2.37)	Chi2: 3.03; I2: 34%
122	Disulfiram	Alcohol dependent patients	Other or no treatment																																		Abstinance		9			3) Odds Ratio	2.24 (1.69 - 2.97)	Chi2: 35.38; I2: 77%
141	Brief intervention: as a single session or up to three sessions involving an individual patient and health care practitioner comprising information and advice, often using counselling type skills to encourage a reduction in alcohol consumption and related problems.	heavy alcohol users admitted to general hospital inpatient units	assessment only (screening) or treatment as usual including provision of leaflets.	Self-reported alcohol consumption in grams per week at 4,6 or 9 months		8	1100+905*	four, six or nine months or one year follow up	2	Meta-analysis of weighted mean differences showed a significant difference at six months follow up MD -69.43 (95% CI -128.14 to -10.72) and at nine months follow up MD -182.88 (95% CI - 360.00 to -5.76) in favour of the brief intervention but no significant difference at one year follow upMD -33.62 (95% CI -82.27 to 15.03).	there was significant heterogeneity I2=68%, P=0.05 in the four studies with outcomes at six months	therefore a sensitivity analysis was undertaken excluding (Antti-Poika 1988) as this study included additional follow up care and assessors were not blinded. The result become not statistically significant but a trend MD -55.49 (95% CI -115.33 to 4.35), was observed towards consuming less grams of alcohol per week in those receiving the brief intervention compared with those in the control group.	NR	Overall, six studies were judged at high risk of selection bias because of inadequate sequence generation method. Inadequate allocation concealment was found in six studies. Allocation concealment was unclear in two studies. In 11 studies the outcome assessors were blinded to the nature of the groups.
141	Brief intervention: as a single session or up to three sessions involving an individual patient and health care practitioner comprising information and advice, often using counselling type skills to encourage a reduction in alcohol consumption and related problems.	heavy alcohol users admitted to general hospital inpatient units	assessment only (screening) or treatment as usual including provision of leaflets.	Mean alcohol consumption per week (change scores from baseline)		3	(661+722)*	six month follow up, and one year follow up	2	Meta-analysis using random effects model of standardised mean differences showed no significant difference at six months between brief intervention and control groups SMD -0.26 (95% CI -0.73 to 0.21). A meta-analysis of standardised mean differences at one year follow up showed no significant difference between the groups SMD -0.08 (95% CI - 0.41 to 0.24).	Heterogeneity: Tau?? = 0.04; Chi?? = 4.69, df = 1 (P = 0.03); I?? =79%	NR	NR	Overall, six studies were judged at high risk of selection bias because of inadequate sequence generation method. Inadequate allocation concealment was found in six studies. Allocation concealment was unclear in two studies. In 11 studies the outcome assessors were blinded to the nature of the groups.
141	Brief intervention: as a single session or up to three sessions involving an individual patient and health care practitioner comprising information and advice, often using counselling type skills to encourage a reduction in alcohol consumption and related problems.	heavy alcohol users admitted to general hospital inpatient units	assessment only (screening) or treatment as usual including provision of leaflets.		Laboratory markers (GammaGT)	3	(180+118)*	six month follow up, and one year follow up	2	Meta-analysis of weighted mean difference showed no significant difference between control and brief intervention. Six month follow upWMD 7.00 (95% CI -33.77 to 47.77*), one year follow up, WMD -5.05 (95% CI -36.82* to 26.73*)	Chi?? = 0.03, df = 1 (P = 0.86); I?? =0.0%		NR	Overall, six studies were judged at high risk of selection bias because of inadequate sequence generation method. Inadequate allocation concealment was found in six studies. Allocation concealment was unclear in two studies. In 11 studies the outcome assessors were blinded to the nature of the groups.
143	anticonvulsants	Alcohol dependence	Placebo	drinks/drinking day		11	1126 (566+560)	11.9 weeks	2	-1.49 (-2.32 to -0.65)	I2= 31%				Mean heavy drinking		12	1129(579+550)	11.2 weeks	1	-0.35 (-0.51 to -0.19)	I2=34%															abstinence		8	634(310+324)	15.5 weeks	4	1.21 (0.97 to 1.52)	I2=7%			Moderate
157	Naltrexone (50mg) plus psychotherapy	Alcohol-dependent patients	Placebo plus psychotherapy	Percentage of drinking days		4	526/332	12-16 weeks	2) mean difference	-4.30 [-6.16, -2.44]	Random Cochran Q = 7.208543 (df = 3), p = .065			High	Percentage of heavy drinking days		1	56	24 weeks	3) odds ratio (OR)	-11.00 [-18.18, -3.82]				High												Abstinence rate (AR)		9	Min: 68 Max: 164	12 - 16 weeks	3) OR	1.46 (1.07 - 2.00)	Q and I2 statistics	Not reported	Begg-Mazumdar test results was not possible (low power) Egger test's p-value = 0.3332 Funnel plot: No significant asymmetry is detected	High
157	Naltrexone (50mg) plus psychotherapy	Alcohol-dependent patients	Placebo plus psychotherapy	Number of drinks per drinking days		6	691/496	12-16 weeks	2) mean difference	-0.28 [ -0.50, -0.07]	Random Cochran Q = 13.57197 (df = 5), p = .002			High																							Abstinence rate (AR)		2	627	24 - 36 weeks	3) OR	Not significant				High
157	Naltrexone (50mg) plus psychotherapy	Alcohol-dependent patients	Placebo plus psychotherapy	Percentage of drinking days		1	56	24 weeks	3) odds ratio (OR)	-10.50 [-18.10, -2.90]				High																							Abstinence rate (AR)		1		52 weeks	3) OR	Not significant				High
157	Naltrexone (50mg) plus psychotherapy	Alcohol-dependent patients	Placebo plus psychotherapy																																		Relapse rate		13		12 - 16 weeks	3) OR	0.48 (0.36 - 0.64)	Q and I2 statistics	Not reported	Egger test's p-value = 0.0181 Funnel plot: Significant correlation between SE of trials and effect size	High
																																					Percentage of days abstinent		5	282/309	12 - 16 weeks	2) mean difference	8.72 [7.38, 10.06]	Fixed Cochran Q = 3.9614 (df = 4), p = .411
163	Paroxetine	people with anxiety and comorbid alcohol use disorders	placebo	Drinks per drinking day		2	Paroxetine 25; Placebo 29	Min 12 weeks;Max 16 weeks	2	MD -2.42 [95% CI -4.97, 0.14 ],no evidence that paroxetine reduced the number of drinks consumed	Tau2 = 0.0; Chi2 = 0.52, df = 1 (P = 0.47); I2 =0.0%,a similar extent in both trials providing data on this outcome	NA	NA	Very low quality
																																					Proportion of days abstinent		2	Paroxetine 25; Placebo 29	Min 12 weeks;Max 16 weeks	2	MD 0.08 [95% CI -0.26, 0.43 ]	Tau2 = 0.04; Chi2 = 3.11, df = 1 (P = 0.08); I2 =68%	NA	NA	Very low quality
																																																	anxiety disorder treatment response (CGI: Clinical Global Impressions scale)
																																																	reduction of anxiety disorder symptom severity (LSAS: Liebowitz Social Anxiety Scale)
																																																	Treatment acceptability
200	preoperative alcohol cessation interventions.	hazardous drinkers undergoing all types of surgical procedures .	Routine procedure																																														30-day mortality
200	preoperative alcohol cessation interventions.	hazardous drinkers undergoing all types of surgical procedures .	Routine procedure																																														30-day post op complication
209	Acamprosate	Alcohol dependence (DSM-III or DSM-III-R) adult men and women, who had undergone a previous detoxification process	Placebo																																		Abstinence rate (the percentage of patients that complete the study without ingesting alcohol)	NA	11	Total: 3324	Min: 1 month; Max: 12 months	3	Peto OR 1.88 (95%CI: 1.57 to 2.25)	chi squared test = 17.00, P < 0.01	Exclude Roussaux’s study entailed the institutionalization of patients during treatment.	No assessment for publication bias	NR
																																					Cumulative abstinence duration (CAD), the sum of the periods of abstinence during the study	NA	7	Total: 2222	Min: 3 month; Max: 12 months	1	Weighted mean difference 26.55 (95%CI: 17.56 to 35.54)	chi squared test = 6.71, P = 0.35	NA	No assessment for publication bias	NR
	Naltrexone	Alcohol dependence (DSM-III or DSM-III-R) adult men and women, who had undergone a previous detoxification process	Placebo or reference group	Drinking days		7	Total: 1172	12 weeks	1	Weighted mean difference (WMD) -4.49 (95%CI: -5.22 to -3.77)	chi squared test = 12.1, P = 0.07	This is subgroup analysis (short term)	No assessment for publication bias	NR	Heavy drinking days		2	Total: 222	Min: 12 weeks; Max: 9 months	1	WMD -1.1 (95%CI: -2.0 to -0.21)	chi squared test = 2.35, P = 0.13	This is subgroup analysis	No assessment for publication bias	NR												Abstinence rate (the percentage of patients that complete the study without ingesting alcohol)		10	Total: 1077	Min: 12 weeks; Max: 9 months	3	Peto OR 1.26 (95%CI: 0.97 to 1.64)	chi squared test = 12.13, P = 0.21	sub-group analysis by length of follow-up	No assessment for publication bias	Ten trials scored greater than or equal to 3 on the Jadad scale, indicating good quality, while Hadorn’s criteria showed 65% as having grade A1 evidence.
				Drinks/ drinking days		5	Total: 718	12 weeks	1	WMD -0.75 (95%CI: -1.2 to -0.29)	chi squared test = 9.4, P = 0.052	This is subgroup analysis (short term)	No assessment for publication bias	NR																							Relapse rate		14	Total: 2072	Min: 12 weeks; Max: 9 months	3	Peto OR 0.62 (95%CI: 0.52 to 0.75)	chi squared test = 15.971, P = 0.25	sub-group analysis by length of follow-up	No assessment for publication bias
					Total alcohol consumption (g/ week)	2	Total: 235	12 weeks	1	WMD -100 (95%CI: -107 to -109)	chi squared test = 0.54, P = 0.46	This is subgroup analysis (short term)	No assessment for publication bias	NR
221	MI=minimal intervention, a unique session of general advice on alcohol consumption lasting ~3–5 min but without stressing strategies to decrease consumption	Hazardous drinker	control (no specific advice on alcohol consumption to participants from their primary care providers)	decrease in the frequency of hazardous drinkers	decrease in the frequency of hazardous drinkers	3	intervention = 580, control = 615	6-12 months	2	OR = 0.95, 95% CI = 0.72–1.25	(_x0003_2 _x0001_ 21.16 on 12 df, p = 0.048)	The funnel plot did not show evidence of publication bias.
221	brief intervention (BI, a specific intervention lasting ~10–15 min in one session concerning alcohol consumption, health risks, and strategies to decrease alcohol intake, with possible simple reinforcing visits through follow-up of ~3–5 min each	Hazardous drinker	control (no specific advice on alcohol consumption to participants from their primary care providers)	decrease in the frequency of hazardous drinkers		9	intervention =1410, control = 1387	6-18 months	2	(OR = 1.6, 95% CI = 1.33–1.93	(X2 = 21.16 on 12 df, p = 0.048)	The funnel plot did not show evidence of publication bias.
221	extended brief interventions (EBI, which had the characteristics of a BI but also included several specific reinforcement sessions through follow-up, ~10–15 min each	Hazardous drinker	control (no specific advice on alcohol consumption to participants from their primary care providers)	decrease in the frequency of hazardous drinkers		3	intervention =575, control = 546	6-12 months	2	OR = 1.5, 95% CI = 1.12–1.95	(X2 = 21.16 on 12 df, p = 0.048)	The funnel plot did not show evidence of publication bias.
221	BI+EBI	Hazardous drinker	CLRT+MI	decrease in the frequency of hazardous drinkers		12	1,985 and 2,061	6-12 months	2	OR = 1.55, 95% CI = 1.27–1.90	I2 =19.24 on 11 df, p = 0.06, I2 = 42.8%	The funnel plot did not show evidence of publication bias.
221	brief intervention (BI, a specific intervention lasting ~10–15 min in one session concerning alcohol consumption, health risks, and strategies to decrease alcohol intake, with possible simple reinforcing visits through follow-up of ~3–5 min each	non-treatment seeker	control (no specific advice on alcohol consumption to participants from their primary care providers)	decrease in the frequency of hazardous drinkers		3	563 and 572	6-12 months	2	OR = 2.19, 95% CI = 1.68–2.84)	I2 for nontreatment seekers = 20.5%	The funnel plot did not show evidence of publication bias.
221	brief intervention (BI, a specific intervention lasting ~10–15 min in one session concerning alcohol consumption, health risks, and strategies to decrease alcohol intake, with possible simple reinforcing visits through follow-up of ~3–5 min each	treatment seeker	control (no specific advice on alcohol consumption to participants from their primary care providers)	decrease in the frequency of hazardous drinkers		9	1,422 and 1,489	6-12 months	2	OR = 1.41, 95% CI = 1.20–1.65)	I2 = 9.4% for treatment seekers)	The funnel plot did not show evidence of publication bias.
221	brief intervention (BI, a specific intervention lasting ~10–15 min in one session concerning alcohol consumption, health risks, and strategies to decrease alcohol intake, with possible simple reinforcing visits through follow-up of ~3–5 min each	heavy drinker	control (no specific advice on alcohol consumption to participants from their primary care providers)	decrease in the frequency of hazardous drinkers		NR	NR	6-12 months	2	OR = 1.94, 95% CI = 1.55–2.43)	I2 = 37.6% for heavy	The funnel plot did not show evidence of publication bias.
221	brief intervention (BI, a specific intervention lasting ~10–15 min in one session concerning alcohol consumption, health risks, and strategies to decrease alcohol intake, with possible simple reinforcing visits through follow-up of ~3–5 min each	moderate drinker	control (no specific advice on alcohol consumption to participants from their primary care providers)	decrease in the frequency of hazardous drinkers		NR	NR	6-12 months	2	OR = 1.42, 95% CI = 1.19–1.68	I2=22.5% for moderate drinkers	The funnel plot did not show evidence of publication bias.
241	Naltraxone	AUD	Placebo	Dinking days		26	3882		2	-3.89 (-5.75, -2.04)	I2=94.4%				Heavy drinking days		15	1715		2	-3.25 (-5.51, -0.99)	I2=81%
248	brief motivational interventions.	young people with existing alcohol use problems.	Control interventions, or standard care.	self-reported the frequency of drinking days.	Alcohol Use Disorders Identification Test-Consumption (AUDIT-C) cut-off score.	6	Min: 94, Max: 567	Min: 3 mo; Max: 12 mo.	1) standard mean difference (SMD)	SMD −0.17 (95% CI −0.32 to −0.02)	The I-squared values of ≤42% for the drinking frequency and ≤24% for the drinking quantity.	NR	Publication bias was indicated for the selective study of drinking frequency outcomes from US trials with the strongest MI effects.	The quality of the six RCTs included was poor to good.
255	brief intervention was defined as no more than 4 sessions, each session lasting no longer than 45 minutes and delivered face-to-face, by short message service, detailed health information workbooks, over the telephone or electronically) and was delivered by nonspecialist personnel and carried out in nonspecialist settings	participants were not seeking treatment for alcohol use and met a minimum criterion of hazardous or harmful drinking: targeted injury studies	control: from “screening only” and “assessment only” to “treatment as usual,” “evaluation only,” or “minimal intervention” (such as the provision of an information leaflet).	reduction in final quantity of alcohol consumed		4	n=883	up to 5 months	1	Pooled results at less than or equal to 5-month follow-up for targeted injury studies did not indicate an effect in favor of brief intervention compared with the control intervention in reducing quantity of alcohol consumed ( SMD =-0.14, CI=[-0.30, 0.03])	Heterogeneity: Tau² = 0.01; Chi² = 4.21, df = 3 (P = 0.24); I² = 29%	low heterogeneity, no need to explore	NR	high quality studies
255	BI	targeted injury studies	control	reduction in final quantity of alcohol consumed		4	n=2,449	6 months	1	Pooled results at 6-month follow-up for targeted injury studies identified a small effect in favor of brief intervention compared with the control intervention in reducing alcohol consumption (standardized mean difference=–0.10; 95% CI –0.17 to –0.02)	Heterogeneity: Tau² = 0.00; Chi² = 1.25, df = 3 (P = 0.74); I² = 0%	low heterogeneity, no need to explore	NR	high quality studies
255	BI	targeted injury studies	control	reduction in final quantity of alcohol consumed		8	n = 3,185	12 months	1	did not identify an effect estimate in favor of brief intervention compared with conrol group SMD =-0.04, CI= [-0.11, 0.03]	Heterogeneity: Tau² = 0.00; Chi² = 5.88, df = 7 (P = 0.55); I² = 0%	low heterogeneity, no need to explore	NR	high quality studies
255	BI	noninjury-specific trials	control	reduction in final quantity of alcohol consumed			n=1,911	up to 5 months	1	a small effect estimate in favor of brief intervention compared with the control intervention in reducing quantity of alcohol consumed was identified (standardized mean difference =–0.15; 95% CI –0.24 to –0.07)	Heterogeneity: Tau² = 0.00; Chi² = 3.31, df = 5 (P = 0.65); I² = 0%	low heterogeneity, no need to explore	NR	high quality studies
255	BI	noninjury-specific trials	control	reduction in final quantity of alcohol consumed			n=3,826	6 months	1	Pooled results at 6-month follow-up identified an effect estimate in favor of brief intervention compared with the control intervention (standardized mean difference = –0.08; 95% CI –0.14 to –0.01)	Heterogeneity: Tau² = 0.00; Chi² = 9.13, df = 9 (P = 0.43); I² = 1%	low heterogeneity, no need to explore	NR	high quality studies
255	BI	noninjury-specific trials	control	reduction in final quantity of alcohol consumed			n=2,919	12 months	1	Pooled results at 12-month follow-up identified an effect estimate in favor of brief intervention compared with the control intervention (standardized mean difference = –0.08; 95% CI –0.15 to –0.01)	Heterogeneity: Tau² = 0.00; Chi² = 6.30, df = 8 (P = 0.61); I² = 0%	low heterogeneity, no need to explore	NR	high quality studies
268	BI	AUD	CM																																		abstinent rate, during treatment		60	Min: 79, Max: 8129	≥ 12 weeks.	3) odds ratio (OR)	2.75 [0.31, 31.82]	I2=67.3%	NR	Overall, included studies were considered to be at high risk of bias.	NR
268	BI	AUD	CM+psychotherapy																																		abstinent rate, during treatment						4.06 [2.07, 8.18]
268	BI	AUD	control																																		abstinent rate, during treatment						0.81 [0.59, 1.12]
268	BI	AUD	pharmacotherapy																																		abstinent rate, during treatment						0.96 [0.64, 1.48]
268	BI	AUD	pharmacotherapy + BI																																		abstinent rate, during treatment						1.87 [1.40, 2.49]
268	BI	AUD	Pharmacotherapy + psychotherapy																																		abstinent rate, during treatment						1.43 [0.96, 2.22]
268	BI	AUD	psychotherapy																																		abstinent rate, during treatment						1.23 [0.87, 1.76]
268	BI	AUD	psychotherapy + BI																																		abstinent rate, during treatment						1.48 [0.79, 2.78]
268	CM	AUD	CM + psychotherapy																																		abstinent rate, during treatment						1.46 [0.12, 14.07]
268	CM	AUD	control																																		abstinent rate, during treatment						0.30 [0.03, 2.59]
268	CM	AUD	pharmacotherapy																																		abstinent rate, during treatment						0.35 [0.03, 3.31]
268	CM	AUD	pharmacotherapy + BI																																		abstinent rate, during treatment						0.68 [0.06, 5.98]
268	CM	AUD	Pharmacotherapy + psychotherapy																																		abstinent rate, during treatment						0.51 [0.04, 4.78]
268	CM	AUD	psychotherapy																																		abstinent rate, during treatment						0.44 [0.04, 3.99]
268	CM	AUD	psychotherapy + BI																																		abstinent rate, during treatment						0.54 [0.04, 5.09]
268	CM+psychotherapy	AUD	control																																		abstinent rate, during treatment						0.20 [0.10, 0.40]
268	CM+psychotherapy	AUD	pharmacotherapy																																		abstinent rate, during treatment						0.24 [0.11, 0.48]
268	CM+psychotherapy	AUD	pharmacotherapy + BI																																		abstinent rate, during treatment						0.46 [0.22, 0.95]
268	CM+psychotherapy	AUD	Pharmacotherapy + psychotherapy																																		abstinent rate, during treatment						0.35 [0.18, 0.68]
268	CM+psychotherapy	AUD	psychotherapy																																		abstinent rate, during treatment						0.30 [0.17, 0.54]
268	CM+psychotherapy	AUD	psychotherapy + BI																																		abstinent rate, during treatment						0.37 [0.14, 0.90]
268	control	AUD	pharmacotherapy																																		abstinent rate, during treatment						1.18 [0.88, 1.60]
268	control	AUD	pharmacotherapy + BI																																		abstinent rate, during treatment						2.30 [1.51, 3.51]
268	control	AUD	Pharmacotherapy + psychotherapy																																		abstinent rate, during treatment						1.76 [1.17, 2.73]
268	control	AUD	psychotherapy																																		abstinent rate, during treatment						1.51[1.04, 2.21]
268	control	AUD	psychotherapy + BI																																		abstinent rate, during treatment						1.82 [0.90, 3.71]
268	pharmacotherapy	AUD	pharmacotherapy + BI																																		abstinent rate, during treatment						1.95 [1.18, 3.18]
268	pharmacotherapy	AUD	Pharmacotherapy + psychotherapy																																		abstinent rate, during treatment						1.49 [0.97, 2.34]
268	pharmacotherapy	AUD	psychotherapy																																		abstinent rate, during treatment						1.27[0.84, 1.96]
268	pharmacotherapy	AUD	psychotherapy + BI																																		abstinent rate, during treatment						1.54 [0.72, 3.28]
268	Phamacotherapy+BI	AUD	Pharmacotherapy + psychotherapy																																		abstinent rate, during treatment						0.76 [0.47, 1.28]
268	Phamacotherapy+BI	AUD	psychotherapy																																		abstinent rate, during treatment						0.66 [0.42, 1.03]
268	Phamacotherapy+BI	AUD	psychotherapy + BI																																		abstinent rate, during treatment						0.79 [0.40, 1.58]
268	Phamacotherapy+Psychotherapy	AUD	psychotherapy																																		abstinent rate, during treatment						0.86 [0.63, 1.14]
268	Phamacotherapy+Psychotherapy	AUD	psychotherapy + BI																																		abstinent rate, during treatment						1.03 [0.48, 2.19]
268	psychotherapy	AUD	psychotherapy + BI																																		abstinent rate, during treatment						1.20 [0.58, 2.46]
268	BI	AUD	CM																																		abstinence rate, after treatment						1.47 [0.24, 10.96]
268	BI	AUD	CM+psychotherapy																																		abstinence rate, after treatment						0.81 [0.42, 1.52]
268	BI	AUD	control																																		abstinence rate, after treatment						0.76 [0.46, 1.22]
268	BI	AUD	pharmacotherapy																																		abstinence rate, after treatment						0.52 [0.26, 1.02]
268	BI	AUD	pharmacotherapy + BI																																		abstinence rate, after treatment						0.53 [0.39, 0.74]
268	BI	AUD	Pharmacotherapy + psychotherapy																																		abstinence rate, after treatment						0.48 [0.27, 0.84]
268	BI	AUD	psychotherapy																																		abstinence rate, after treatment						0.75 [0.52, 1.06]
268	BI	AUD	psychotherapy + BI																																		abstinence rate, after treatment						1.65 [0.71, 3.92]
268	CM	AUD	CM + psychotherapy																																		abstinence rate, after treatment						0.55 [0.07, 3.74]
268	CM	AUD	control																																		abstinence rate, after treatment						0.52 [0.07, 3.05]
268	CM	AUD	pharmacotherapy																																		abstinence rate, after treatment						0.35 [0.05, 2.18]
268	CM	AUD	pharmacotherapy + BI																																		abstinence rate, after treatment						0.36 [0.05, 2.30]
268	CM	AUD	Pharmacotherapy + psychotherapy																																		abstinence rate, after treatment						0.33 [0.04, 2.17]
268	CM	AUD	psychotherapy																																		abstinence rate, after treatment						0.51 [0.07, 3.19]
268	CM	AUD	psychotherapy + BI																																		abstinence rate, after treatment						1.12 [0.14, 8.60]
268	CM+psychotherapy	AUD	control																																		abstinence rate, after treatment						0.93 [0.44, 2.05]
268	CM+psychotherapy	AUD	pharmacotherapy																																		abstinence rate, after treatment						0.63 [0.26, 1.63]
268	CM+psychotherapy	AUD	pharmacotherapy + BI																																		abstinence rate, after treatment						0.65 [0.33, 1.35]
268	CM+psychotherapy	AUD	Pharmacotherapy + psychotherapy																																		abstinence rate, after treatment						0.59 [0.28, 1.29]
268	CM+psychotherapy	AUD	psychotherapy																																		abstinence rate, after treatment						0.93 [0.51, 1.68]
268	CM+psychotherapy	AUD	psychotherapy + BI																																		abstinence rate, after treatment						2.04 (0.71, 6.05)
268	control	AUD	pharmacotherapy																																		abstinence rate, after treatment						0.68 [0.4*, 1.16]
268	control	AUD	pharmacotherapy + BI																																		abstinence rate, after treatment						0.70 [0.40, 1.26]
268	control	AUD	Pharmacotherapy + psychotherapy																																		abstinence rate, after treatment						0.63 [0.32, 1.31]
268	control	AUD	psychotherapy																																		abstinence rate, after treatment						0.99[0.57, 1.70]
268	control	AUD	psychotherapy + BI																																		abstinence rate, after treatment						2.18 [0.84, 6.01]
268	pharmacotherapy	AUD	pharmacotherapy + BI																																		abstinence rate, after treatment						1.02 [0.50, 2.14]
268	pharmacotherapy	AUD	Pharmacotherapy + psychotherapy																																		abstinence rate, after treatment						0.93 [0.40, 2.21]
268	pharmacotherapy	AUD	psychotherapy																																		abstinence rate, after treatment						1.44[0.70, 3.01]
268	pharmacotherapy	AUD	psychotherapy + BI																																		abstinence rate, after treatment						3.20 [1.08, 9.55]
268	Phamacotherapy+BI	AUD	Pharmacotherapy + psychotherapy																																		abstinence rate, after treatment						0.91 [0.50, 1.63]
268	Phamacotherapy+BI	AUD	psychotherapy																																		abstinence rate, after treatment						1.41 [0.90, 2.20]
268	Phamacotherapy+BI	AUD	psychotherapy + BI																																		abstinence rate, after treatment						3.13* [1.26, 7.74]
268	Phamacotherapy+Psychotherapy	AUD	psychotherapy																																		abstinence rate, after treatment						1.56 [0.94, 2.56]
268	Phamacotherapy+Psychotherapy	AUD	psychotherapy + BI																																		abstinence rate, after treatment						3.47 [1.26, 9.52*]
268	psychotherapy	AUD	psychotherapy + BI																																		abstinence rate, after treatment						2.22 [0.89, 5.63]
269	(1) intervention delivered individually that focused on alcohol consumption with a face-to-face component during the initial session, and (2) intervention defined as “brief intervention” or “motivational intervention” or reporting the use of feedback or advice to reduce alcohol consumption.	risky drinkers attending primary care facilities but not seeking help for alcohol-related problems	Usual care without explicit mention of advice regarding alcohol use or no intervention		net chage of ethanol	12	3030	6 to 12 months	2	–37.87 (–51.13 to –24.61)	Between-studies heterogeneity in effect size was not significant according to the Cochran x2 test (Q12=15.1, P=.24). The measure of heterogeneity recommended by Higgins et al20 indicated a low level of herogeneity accounting for about one fourth of the total variance in outcome (I2=25.8%).	no	There was no evidence of publication bias according to either the Begg and Mazumdar adjusted rank correlation test (P for null bias=.58) or the Egger regression asymmetry test (P=.66).	the quality score ranked from 5-18 from total score of 18
286	electronic screening and brief intervention (eSBI) < 3months -(SBI was defined as a brief intervention comprised of a single session, ranging from 5-45 minutes in duration, and up to a maximum of 4 sessions)	hazardous alcohol consumption	control condition (ie, care as usual, assessment only, nonintervention)	NA	Grams ethanol per week	9	Intervention: 1305 Control: 1307	0-3 months	2	-32.74 [-56.80, -8.68]	Q=17.19, df = 8, p=0.03, I2 = 53.5%	NR	Egger’s test was not statistically_x000D_significant for all follow-up periods, indicating an absence of_x000D_publication bias	most studies included in this review assessed as being adequate in terms of their methodological quality.
286	electronic screening and brief intervention (eSBI) for 3-6 months -(SBI was defined as a brief intervention comprised of a single session, ranging from 5-45 minutes in duration, and up to a maximum of 4 sessions)	hazardous alcohol consumption	control condition (ie, care as usual, assessment only, nonintervention)	NA	grams of ethanol per week	8	Intervention: 1211 Control: 811	3-6 months	2	-17.33 [-31.82, -2.84]	Q=8.62, df = 6, p=0.2, I2 = 30.4%	NR	NR	NR
286	electronic screening and brief intervention (eSBI) for 6-12 months-(SBI was defined as a brief intervention comprised of a single session, ranging from 5-45 minutes in duration, and up to a maximum of 4 sessions)	hazardous alcohol consumption	control condition (ie, care as usual, assessment only, nonintervention)	NA	grams of ethanol per week	10	Intervention: 1921 Control: 1751	6-12 months	2	-14.91 [-25.56, -4.26]	Q=10.91, df=8, p=0.21, I2=26.7%	NR	NR	NR
286	electronic screening and brief intervention (eSBI) >12 months -(SBI was defined as a brief intervention comprised of a single session, ranging from 5-45 minutes in duration, and up to a maximum of 4 sessions)	hazardous alcohol consumption	control condition (ie, care as usual, assessment only, nonintervention)	NA	grams of ethanol per week	7	Intervention: 899 Control: 816	>=12 months	2	-7.46 [-25.34, 10.43]	Q=8.49, df=5, p=0.13, I2=41.1%	NR	NR	NR
307	Face-to-face intervention	College or university students	No-treatment control	Weighted mean effect sizes (Quantity per week/month)	NA	21	NR	Range: ≤ 13 weeks to ≥ 27 weeks	1	0.19 (95% CI: 0.11 to 0.27)	I2 = 0%	Subgroup analysis	NR	All studies were assessed (results are shown in Table 2	Weighted mean effect sizes	Frequency of heavy drinking days	21	NR	Short-term Follow-up (≤13 weeks)	2	0.16 (0.07, 0.25)	0	NR	NR	The median quality of FTFI studies was 14 (range 8-16) from tootal score of 17. So the studies have moderate quality.
	Computer-delivered intervention	College or university students	No-treatment control	Weighted mean effect sizes (Quantity per week/month)	NA	28	NR	Range: ≤ 13 weeks to ≥ 27 weeks	1	0.14 (95% CI: 0.03 to 0.24)	I2 = 80%	Subgroup analysis	NR	All studies were assessed (results are shown in Table 2	Weighted mean effect sizes	Frequency of heavy drinking days	26	NR	Short-term Follow-up (≤13 weeks)	2	0.13 (0.02, 0.24)	67% (44, 80)	NR	NR	The median quality of CDI studies was 13 (range 8-15) of total of 17. So the studies have moderate quality.
330	Behavioral counseling after screening	Adults with risky drinking	Control	Change in alcohol consumption from baseline to 12 months (drinks/week)		12	72 to 1559	12 months	2) mean difference	*-3.573 (-4.758 to -2.389)	Q = 15.066 I2 = 13.714	Not reported			No heavy drinking episodes at 12 months		7	72 to 1559	12 months	Risk difference	0.118 (0.074 to 0.162)	Q = 8.457 I2 = 17.232
332	1) Screening, brief intervention - effectiveness of programmes of screening in general practice for excessive alcohol use and providing brief interventions.	excessive alcohol use	no/less intervention													Absolute risk reduction (%)	8	1,032 / 2,784	Min: 0.5 years ; Max: 4 years	5) other; Absolute risk reduction (%) (EER−CER)	The pooled absolute risk reduction was 10.5% (95% confidence interval 7.1% to 13.9%).	χ2=8.9, df=6, P=0.18	NR	NR	NR
332																Number needed to treat (NNT)	8	1,032 / 2,784	Min: 0.5 years ; Max: 4 years	5) other; Number needed to treat (1÷ARR)	The pooled number needed to treat (NNT) was 10 (7 to 14).	χ2=8.9, df=6, P=0.18	NR	NR	NR
332																Screening effect	8	1,032 / 2,784	Min: 0.5 years ; Max: 4 years	5) other; Screening effect=ARR×(% given intervention)/1000	The pooled screening effect was 2.6 (1.7 to 3.4) patients per 1000 screened for achieving sensible drinking.	χ2=8.9, df=6, P=0.18	NR	NR	NR
339	Brief Alcohol Screening Intervention for College Students (BASICS): specific protocol of BI for college students delivered face-to-face and usually conducted over the course of two structured sessions, including motivational interview and personalized feedback based on student drinking behavior.	College students	control intervention	self reported alcohol consumption		12	A total of 6233 college students participated in the studies with sample sizes ranging from 54 to 1275 (Median = 212) and the proportion of women was slightly higher than that of men in most of the studies.	12 months of follow-up	2	At approximately 12 months, students receiving BASICS had a significant reduction in alcohol consumption (difference between means = −1.50 drinks per week, 95% CI:-3.24 to −0.29)	(Q-statistics = 32.61, 11 degrees of freedom [df], p < .01)	meta-analysis	NR	All studies were assessed according to the methodological quality score. Scoring ranged from 11 to 15, indicating a good methodological quality. Of the 18 studies reviewed, four trials were considered to have an excellent .methodology																																		alcohol related problem
341	Intensive perioperative cessation programme (disulfiram, chlordiazepoxide, motivational counselling, brief interview on alcohol intake, B vitamins)	risky drinking who were undergoing all types of surgical procedures under general anaesthesia, regional anaesthesia, or sedation.aged 18 years and over.	treatment as usual.																																		abstinence (self report/interview)		3	70	Min: 4 wk, Max: 3 mo	4) relative risk (RR)	8.22, 95% CI 1.67 to 40.44; P = 0.01	Tau2=0.99; Chi2=3.76; df=2(P=0.15); I2 =47%	NR	NR	Moderate (GRADE)	30-day mortality	NA
365	Motivational Interviewing (MI) is a psychosocial intervention that aims to enhance intrinsic motivation by eliciting and strengthening an individual’s internal commitment to change	NR	NR	None	proportions of each condition biochemically confirmed as abstinent, continuous measures of biochemical markers of substance use, and bio-chemically validated self-reported use	1	NR	0-3 months after treatment termination (inclusive of 3 months)	5 - Cohen's d	.20 [_x0006_.32, .71]	NA	NA	The funnel plots at each time were roughly_x000D_ symmetrical, indicating low likelihood of a publication bias [across all substance use studies]
365	Motivational Interviewing (MI) is a psychosocial intervention that aims to enhance intrinsic motivation by eliciting and strengthening an individual’s internal commitment to change	NR	NR	None	proportions of each condition biochemically confirmed as abstinent, continuous measures of biochemical markers of substance use, and bio-chemically validated self-reported use	5	NR	4-6 months after treatment	5 - Cohen's d	.30 [.03, .57]	low heterogeneity for MI (I2_x0002_= 18.83) across all substance use RCTs [not alcohol-specific]	NR	The funnel plots at each time were roughly_x000D_ symmetrical, indicating low likelihood of a publication bias [across all substance use studies]
366	acamprosate	alcohol dependence or harmful alcohol use/alcohol abuse	placebo																																		lapsed (individuals returning to any drinking at 6 months follow-up)		17	Acamprosate 2091, Placebo 2042	6 months	4)relative risk (RR)	RR 0.83[0.78,0.89], The risk of individuals returning to any drinking at 6 months follow-up was significantly lower in the acamprosate group compared to placebo	Tau2=0.01;Chi2=44.80,df=16(p=0.0001);I264%	subgroup analysis	significant Egger’s weighted regression test (P = 0.019)	moderate
		Europe	placebo																																		lapsed (individuals returning to any drinking at 6 months follow-up)		16 15	Acamprosate 1979, Placebo 1937	6 months	4)relative risk (RR)	RR 0.83[0.78,0.89]	Tau2=0.01;Chi2=43.21,df=14(p<0.0001);I2=68%	NR	not indicated for any further outcomes for trials of acamprosate (P > 0.05)	NR
		Rest of the world	placebo																																		lapsed (individuals returning to any drinking at 6 months follow-up)		2	Acamprosate 112, Placebo 105	6 months	4)relative risk (RR)	RR 0.83[0.66,1.04]	Tau2=0.01;Chi2=44.80,df=16(p=0.00001);I2=28%	NR	not indicated for any further outcomes for trials of acamprosate (P > 0.05)	NR
	naltrexone	alcohol dependence or harmful alcohol use/alcohol abuse	placebo																																		Lapsed (any drinking at 3 months)		18	Naltrexone 946, Placebo 947	3 months	4)relative risk (RR)	RR 0.92[ 0.86,1.00]	Tau2=0.01;Chi2=31.63,df=17(p=0.02);I2=46%	subgroup analysis	Publication bias was not indicated for the remaining outcomes for studies for naltrexone (P > 0.05).	High
		alcohol dependence or harmful alcohol use/alcohol abuse	placebo																																		Relapsed (to heavy drinking at 6 3 months)		27	Naltrexone 1999, placebo 1689	3 months	4)relative risk (RR)	RR 0.85[ 0.78,0.93]	Tau2=0.02;Chi2=56.89,df=26(p=0.00004);I2=54%	subgroup analysis	Publication bias was not indicated for the remaining outcomes for studies for naltrexone (P > 0.05).	High
		Europe	placebo																																		Lapsed (any drinking at 3 months)		5	Naltrexone 371, Placebo 375	3 months	4)relative risk (RR)	RR 0.95[0.83,1.08]	Tau2=0.01;Chi2=12.09,df=4(p=0.02);I2=67%	NR	Publication bias was not indicated for the remaining outcomes for studies for naltrexone (P > 0.05).	NR
																																					Relapsed (to heavy drinking at 6 3 months)		7	Naltrexone 595, Placebo 517	3 months	4)relative risk (RR)	RR 0.92[0.81,1.05]	Tau2=0.02;Chi2=17.90,df=7(p=0.01);I2=61%	NR	Publication bias was not indicated for the remaining outcomes for studies for naltrexone (P > 0.05).	NR
		Rest of the world	placebo																																		Lapsed (any drinking at 3 months)		12 13	Naltrexone 575, Placebo 572	3 months	4)relative risk (RR)	RR 0.91[0.84,0.99]	Tau2=0.00;Chi2=13.93,df=12(p=0.31);I2=14%	NR	Publication bias was not indicated for the remaining outcomes for studies for naltrexone (P > 0.05).	NR
																																					Relapsed (to heavy drinking at 6 3 months)		16 19	Naltrexone 1404, Placebo 1172	3 months	4)relative risk (RR)	RR 0.82[0.74,0.90]	Tau2=0.01;Chi2=28.12,df=18(p=0.06);I2=36%	NR	Publication bias was not indicated for the remaining outcomes for studies for naltrexone (P > 0.05).	NR
367	Acamprosate	Alcohol dependence	Placebo																																		Mean percentage of abstinent days			6111		2	10.38 (7.10, 13.65)
367	Acamprosate	Alcohol dependence	Placebo												Mean percentage of no heavy drinking days			6111		2	11.03 ( 7.45, 14.62)																Abstinence rate			6111		3	1.87 (1.57, 2.23)
373	Only BIs that were offered to individuals in a face-to-face modality were included in this review.	Participants were adolescents under the age of 19 who were attending high school, secondary school, or a further education training college that provided alternative schooling or vocational training for adolescents between 16 and 18 years of age, and who used alcohol or other drugs, or both, but did not meet the criteria for substance dependence. In addition, adolescents had faced negative behavi…	The control could have been no intervention, placebo, assessment only, or other types of interventions or education.	Global Appraisal of Individual Needs Inter_x0002_view (GAIN-I) Alcohol Use Disorders Identifica_x0002_tion Test (AUDIT) Timeline Followback (TLFB) interview Severity of Dependence Scale (SDS) Substance Use Disorder Manual of the Adolescent Di_x0002_agnostic Interview (ADI)		2	269		2	no significant difference in both of the follow-up periods, with SMD of 0.02 (95% CI -0.22 to 0.26) at short-term follow-up (one study) and SMD of -0.14 (95% CI -0.33 to 0.05) Chi² = 0.62, P = 0.43, I² = 0%, at medium-term follow-up (two studies)		sensitivity analysis, sub-group analysis	funnel plot	GRADE approach	Global Appraisal of Individual Needs Inter_x0002_view (GAIN-I) Alcohol Use Disorders Identifica_x0002_tion Test (AUDIT) Timeline Followback (TLFB) interview Severity of Dependence Scale (SDS) Substance Use Disorder Manual of the Adolescent Di_x0002_agnostic Interview (ADI)		6	269 adolescents at short - term follow up 434 ones at medium term follow up	3 - 12 months	2	no significant difference between BI and information provision for both of the follow-up periods, with a standardised mean difference (SMD) of - 0.05 (95% confidence interval (CI) -0.29 to 0.19) at short-term follow-up (one study) and SMD of -0.01 (95% CI -0.20 to 0.18) I² = 0%, Chi² = 0.34, P = 0.56, at medium-term follow-up		sensitivity analysis, sub-group analysis	funnel plot	GRADE approach
390	Nalmefene	Alcohol dependence	Placebo	Total alcohol consumption		5	NR	6	1	-0.2 (-0.3, -0.1)	NR		Not done	Low risk	Monthly number of HDD		5	NR	6 month	2	−1.65 (−2.41; −0.89)	NR		Not done	Low risk																								Mortality at 6 month
403	Social influence interventions (various mode of delivery)	No specific population, the majority are college or university students	Combined multiple comparators (with no social influences)	Combined outcomes of alcohol consumptions	NA	41	Total: 17,445	NR (reported delivery duration from 1 - 1,095 days)	1	0.29 (95% CI: 0.22 to 0.37)	I2 = 83.3%; Q(40) = 240.03, p 0.001	Meta-regression and sensitivity analysis	- Egger’s regression coefficient was significant for social influence (p .002) effect but not alcohol behavior (p .82). - Trim and fill analysis: overall effect size of g =0.16 (CI 0.08 –0.25).	Sensitivity analysis: Covarying the risk of bias moderators (inadequate randomization; not reporting the allocation sequence was concealed; inadequate allocation sequence concealment) did not alter the findings.
404	a short-term alcohol counseling that was delivered by nonphysician medical staff with or without physician participation.	unhealthy alcohol use	control	self report standard drink per week	Alcohol consumption came from self-report but in seven studies was supplemented with a laboratory study including alanine aminotransferase, aspartate aminotransferase, or gamma-glutamyl transpeptidase.	7	Seven studies with 2,210 patients (1,028, intervention; 1,182, control)	6 months - 1 year	2	the mean standard drinks per week by 1.73 standard drinks compared to the control arms (p = .054; 95% confidence interval [CI] = −.03 to 3.5*)	Overall (I-squared = 46.8%, p = 0.080)	sensitivity analysis: the effect of the remaining studieswas somewhat smaller resulting in a reduction in the mean standard drinks per week by 1.4 (p = .012; 95% CI = .3 to −2.4)	There was no statistical or graphical evidence of publication bias (Eggers test, p = .615)	The design of four of these studies was fair and the remaining three was poor.
411	Social norms interventions (Combined all delivery mode)	University or college students	No intervention (assessment only or alcohol information or alternative (non-normative) intervention)	Quantity of drinking (Mean number of drinks per week)	NA	32	21169	4+ months	1	SMD -0.08 (95%CI: -0.12 to -0.05)	I2=13%	Subgroup analysis by delivery mode	many plots showed evidence of asymmetry. This suggests that risk of publication bias may be present in our results	Moderate: Limitations in design and implementation, especially blinding and in some studies high risk of attrition bias (loss to follow-up)												NA	Binge drinking	11292	16	4+months	1	SMD -0.06 (95%CI: -0.11 to -0.02)	I2=0%	Subgroup analysis by delivery mode	many plots showed evidence of asymmetry. This suggests that risk of publication bias may be present in our results	Moderate: Limitations in design and implementation, especially blinding and in some studies high risk of attrition bias (loss to follow-up)
				NA	Mean peak Blood alcohol concentration (BAC)	11	7198	4+ months	1	SMD -0.08 (95%CI -0.17 to 0.00)	I2=50%	Subgroup analysis by delivery mode	many plots showed evidence of asymmetry. This suggests that risk of publication bias may be present in our results	Low: Limitations in design and implementation, especially blinding and in some studies high risk of attrition bias (loss to follow-up).
	Social norms interventions delivered via web/ computer feedback	University or college students	No intervention (assessment only or alcohol information or alternative (non-normative) intervention)	Frequency of drinking (Number of drinking days per week)	NA	9	9456	4+ months	1	SMD -0.12 (95% CI: -0.18 to -0.05)	I2=38%	This is a subgroup analysis (by mode of delivery)	many plots showed evidence of asymmetry. This suggests that risk of publication bias may be present in our results	Moderate: Limitations in design and implementation, especially blinding and in some studies high risk of attrition bias (loss to follow-up)																																		Alcohol problems scale score	NA
	Social norms interventions delivered via individual face to-face feedback	University or college students	No intervention (assessment only or alcohol information or alternative (non-normative) intervention)	Frequency of drinking (Number of drinking days per week)	NA	8	1464	4+ months	1	SMD -0.21 (95% CI: -0.31 to -0.10)	I2=0%	This is a subgroup analysis (by mode of delivery)	many plots showed evidence of asymmetry. This suggests that risk of publication bias may be present in our results	Moderate: Limitations in design and implementation, especially blinding and in some studies high risk of attrition bias (loss to follow-up)																																		Alcohol problems scale score	NA
				NA	Typical BAC	4	490	4+ months	1	SMD -0.08 (95%CI: -0.26 to 0.10)	I2=0%	This is a subgroup analysis (by mode of delivery)	many plots showed evidence of asymmetry. This suggests that risk of publication bias may be present in our results	Moderate: Limitations in design and implementation, especially blinding and in some studies high risk of attrition bias (loss to follow-up)
	Social norms interventions delivered via GROUP face to-face feedback	University or college students	No intervention (assessment only or alcohol information or alternative (non-normative) intervention)	Frequency of drinking (Number of drinking days per week)	NA	5	449	4+ months	1	SMD -0.26 (95% CI: -0.54 to 0.02)	I2=55%	This is a subgroup analysis (by mode of delivery)	many plots showed evidence of asymmetry. This suggests that risk of publication bias may be present in our results	Low: Limitations in design and implementation, especially blinding and in some studies high risk of attrition bias (loss to follow-up).
429	Pharmacological interventions - Efficacy of Baclofen on Abstinence and Craving in Alcohol-dependent Patients	Alcohol-dependent Patients	Placebo (4) and Acamprosate 666 t.i.d D1-D84 (1)																																		1) Percentage abstinent patients defined as zero drink per day. (abstinence)	NA	3	Placebo = 101, intervention = 102	Min: 4 weeks; Max: 12 weeks	1) relative risk (RR)	The meta-analysis showed a significant increase of 179% in the percentage of abstinent patients at the end of the trial associated with baclofen compared to placebo [RR 2.79; 95% CI (1.79; 4.34); p<0.05]. There is no statistically significant heterogeneity (p=0.81; I2=0%).	Chi2 = 0.42, df = 2 (p=0.81); I2=0%	first, we thought to perform sensitivity analyses as one randomized controlled clinical trial was judged to be at high risk of bias because of unblinded methodology for participants, personnel and outcome assessment as well as lacking information concerning methodology.[20] Second,wefound that the three randomized controlled clinical trials that were used in the meta-analysis regarding the percen…	a risk of publication bias is not excluded, despite our search method for identification of studies as more exhaustive as possible, because of the hypothesis of a large number of finalized but unpublished baclofen studies performed on alcohol-dependence and also a preferential acceptance of studies reporting positive results.	we found that the three randomized controlled clinical trials that were used in the meta-analysis regarding the percentage of abstinent patients, the cumulated number of abstinent days, and the measure of craving by OCDS total were not judged at high risk of bias.
																																					2) Mean and SD of days. (cumulative abstinent)		3	Placebo = 101, intervention = 102	Min: 4 weeks; Max: 12 weeks	2) standard mean difference (SMD)	Themeta-analysisshowedastatistically significant heterogeneity (p<0.1; I2=99%).The random-effects model did not show a statistically significant effect of baclofen compared to placebo in cumulative abstinent days(SMD 3.69; 95% CI [-0.74;8.11];p=0.10)	[Fixed effect model] Chi2 = 275.19, df = 2 (p<0.00001); I2=99% [Random effect model] Tau2 = 1.97; Chi2 = 22.77, df = 1 (p<0.00001); I2=96%	first, we thought to perform sensitivity analyses as one randomized controlled clinical trial was judged to be at high risk of bias because of unblinded methodology for participants, personnel and outcome assessment as well as lacking information concerning methodology.[20] Second,wefound that the three randomized controlled clinical trials that were used in the meta-analysis regarding the percen…	a risk of publication bias is not excluded, despite our search method for identification of studies as more exhaustive as possible, because of the hypothesis of a large number of finalized but unpublished baclofen studies performed on alcohol-dependence and also a preferential acceptance of studies reporting positive results.	we found that the three randomized controlled clinical trials that were used in the meta-analysis regarding the percentage of abstinent patients, the cumulated number of abstinent days, and the measure of craving by OCDS total were not judged at high risk of bias.
434	Selective or indicated family-based intervention		no intervention/standard care	Prevalence of alcohol use		studies = 2	participants = 357		1	SMD -0.16 (95% CI -0.36 to 0.05)	I square = 0%	Effects on alcohol use prevalence were also consistent in subgroup analysis including the three studies whose participant population was regarded as a minority ethnic group	Reported symmetry in funnel plots
434	Selective or indicated family-based intervention		no intervention/standard care												Frequency of alcohol use		studies = 5	participants = 745		1	SMD -0.65, 95% CI -1.64 to 0.33	I square = 97%
434	Selective or indicated family-based intervention		no intervention/standard care	Volume of alcohol use		studies = 2	participants = 344		1	SMD 0.06, 95% CI -0.15 to 0.27	I square = 0%
448	Internet-based alcohol interventions (iAIs) including internet, SMS, phone, CD-ROM	Regular drinker and problem drinkers (e.g. AUDIT ≥ 8 in male and ≥ 6 in female; FAST ≥ 3, etc.)	Control condition (e.g., assessment only, waitlist, or minimal intervention)	Mean weekly alcohol consumption in standard units (SUs, 10 grams of ethanol)	NA	19	Total: 8095	Min: 1 month; Max: 12 months (First post treatment assessment)	1	Weekly standard units -5.02 (95%CI: -7.57 to -2.48)	I2 = 89.6%	Meta-regression and sensitivity analysis	There were indications of publication bias, based on a visual inspection of the funnel plot and Egger test (intercept 1.559, p < 0.05), but there was no publication bias observed on the basis of Duval and Tweedie’s trim-and-fill procedure (random-effects model).	The quality of the RCTs was relatively high. All but one scored high-risk on the blinding of participants, which was expected, as this criterion is difficult to meet for behavioural change trials. All trials included ITT analyses, but seven had a high bias risk in terms of high study dropout (over 30%).
476	Naltraxone	AUD	Placebo	mean percentage of drinking days		5	NR	12 weeks	2	–2.8 (–5.8, –0.2)	P-value=0.22		Not done																								Abstinence rate		7	Not reported	12 weeks	4	1.28 (1.08, 1.52)	P-value=0.14		Not done
482	Acamprosate	Alcohol dependence The DSM-IV-TR (or various earlier versions)	Placebo																																		Cumulative abstinence duration (CAD)	NA	9	Total: 1357	3 months	4	1.76 (95%CI: 1.14–2.39)	NA	NA	NA	All of the RTCs appeared to be of good quality with scores ranging from 65 to 100, and the average quality score was 73.1
																																					Cumulative abstinence duration (CAD)	NA	8	Total: 2085	6 months	4	1.16 (95%CI: 1.03–1.16)	NA	NA	NA
																																					Cumulative abstinence duration (CAD)	NA	6	Total: 2146	12 months	4	1.11 (95%CI: 1.01–1.21)	NA	NA	NA
	Naltrexone	Alcohol dependence The DSM-IV-TR (or various earlier versions)	Placebo																																		Cumulative abstinence duration (CAD)	NA	8	Total: 859	3 months	4	1.23 (95%CI: 0.996–1.78)	NA	NA	NA	Eight trials scored greater than or equal to 80 using the Chalmers Scale, with overall Chambers Scale scores ranging from 60 to 100
																																					Relapse rate	NA	18	Total: 2499	3 months	4	1.2 (95% CI 1.17–1.47)	NA	NA	NA
																																					Relapse rate	NA	1	Total: 30	6 months	4	4.01	NA	NA	NA
																																					Relapse rate	NA	1	Total: 385	12 months	4	1.19	NA	NA	NA
528	Socialnorms feedback	broader populations of students	a control (assessment only / no-intervention) or other educational or psychosocial interventions in university or college students.	Reduction in number of drinks, number of times and frequency of binge drinking. No significant reduction in drinking-related problems.	Alcohol use and misuse as measured by self-reported measures of consumption (e.g. self reported daily drinking questionnaire), including quantity-frequency measures (e.g. quantity frequency scale), binge drinking (e.g. 4 or more drinks for women or 5 of more drinks for men), calculated blood alcohol content (BAC), calculated Peak BAC and drinking norms (e.g. drinking norms rating form).		7,275 participants		1 standdard mean difference (SMD)		The heterogeneity test results were also considered alongside a qualitative assessment of the combinability of studies in this review. Heterogeneity of studies was problematic, making pooling of effects across delivery modes more difficult to interpret. A random effectmodel was used, but sincemeta-analysis across all studies and intervention types was not plausible, analysis by delivery mode was …	didn’t explore the effect of bias via sensitivity analysis because of the small number of studies in pooled analyses and the fact that most studies were susceptible to other forms of bias.	The inability to identify all unpublished data and retrieve all missing data that met inclusion criteria might have biased our results.	Cochrane Drugs and Alcohol Group Register of Trials; Central; MEDLINE; EMBASE; PsyInfo; CINAHL (up to March 2008).		RCT or cluster RCT that evaluate social normative intervention with no intervention, alcohol education leaflet or other non-normative feedback intervention		7275		1 standard mean difference (SMD)	The importance of the effect sizes generated by the analyses in this review is not easy to interpret - in other words what constitutes a meaningful effect? In general, effect sizes of 0.25 to 0.5 are considered to be small to moderate		Sensitivity analysis was performed for group face-to-face feedback, by excluding one study considered high risk of bias (McNally 2003) but no changes on the pooped estimate was found with SMD -0.09 95% Cl -0.33 to 0.50.	We did not have enough studies to explore the former type of bias but to limit the effects of the latter type of bias we wrote to some authors of trials that met our inclusion criteria, asking them for missing data, and to provide such data if available. Four authors did not respond to our requests for more information. However, we were able to obtain unpublished data for one study from this proc…	2/3 authors extracted data. Included studies were assessed against criteria indicated in the Cochrane Reviewers Handbook version 5.0.0.	Alcohol use and misuse as measured by self-reported measures of consumption (e.g. self reported daily drinking questionnaire), including quantity-frequency measures (e.g. quantity frequency scale), binge drinking (e.g. 4 or more drinks for women or 5 of more drinks for men), calculated blood alcohol content (BAC), calculated Peak BAC and drinking norms (e.g. drinking norms rating form).	Adverse legal events as a consequence of alcohol i.e. violence, driving offences 2. Inappropriate risky behaviours (e.g. sex without use of condom) 3. Alcohol related injuries 4. Illicit drugs consumption (e.g. marijuana, cocaine)		7,275 participants		1 standdard mean difference	The importance of the effect sizes generated by the analyses in this review is not easy to interpret - in other words what constitutes a meaningful effect? In general, effect sizes of 0.25 to 0.5 are considered to be small to moderate	chi squared tes	perform sensitivity analyses for the relevant outcomes. In other instances we didn’t explore the effect of bias via sensitivity analysis because of the small number of studies in pooled analyses and the fact that most studies were susceptible to other forms of bias.	We did not have enough studies to explore the former type of bias but to limit the effects of the latter type of bias we wrote to some authors of trials that met our inclusion criteria, asking them for missing data, and to provide such data if available. Four authors did not respond to our requests for more information. However, we were able to obtain unpublished data for one study from this proc…	NR
567	Cue Exposure Therapy (CET) is a behavioristic psychological approach to treating substance use disorders (SUD) whereby individuals are exposed to relevant drug cues to extinguish conditioned responses. Intervention is effectiveness of CET targetting AUD	Adult participants (≥18) diagnosed with sub-clinical or clinical AUD *** Four studies were conducted in inpatient settings and included participants with alcohol abuse or dependency and three studies were conducted in outpatient settings and included participants with problem drinking (subclinical sample). *** The reporting was not stratified by population	Active target conditions like cognitive behavioral therapy, relaxation or meditation and daily contact with assessment	Self reported drinking days		2	Min: 35, Max: 105	3 months	1) standard mean difference (SMD)	-0.07 (-0.34, 0.49)	I2=0%	The included studies shared characteristics in such a manner that we could form the following subgroups: (1) included a sub-clinical population, outpatient treatment and a moderation-oriented treatment goal (SOM), (2) included a clinical sample, inpatient treatment and an abstinence-oriented treatment goal (CIA), (3) applied CET without USCS and cognitive behavioral therapy as a comparison (CCC);…	Both funnel plots presented in Fig. 3 are asymmetrical, which could potentially indicate publication bias	Very low	Drinks per day		2	Intervention:98 Control:78 Total =176	3 months	1) standard mean difference (SMD)	−0.07 (-0.48, 0.3)	I2=0%		Suspected	Very low																								Overall mortality
567	Cue Exposure Therapy (CET) is a behavioristic psychological approach to treating substance use disorders (SUD) whereby individuals are exposed to relevant drug cues to extinguish conditioned responses. Intervention is effectiveness of CET targetting AUD	Adult participants (≥18) diagnosed with sub-clinical or clinical AUD *** Four studies were conducted in inpatient settings and included participants with alcohol abuse or dependency and three studies were conducted in outpatient settings and included participants with problem drinking (subclinical sample). *** The reporting was not stratified by population	Active target conditions like cognitive behavioral therapy, relaxation or meditation and daily contact with assessment	Self reported drinking days		5		6 months	1	−0.21 (-0.48, 0.06)	I2=24%		Both funnel plots presented in Fig. 3 are asymmetrical, which could potentially indicate publication bias	Very low	Drinks per day		6		6 months	1	−0.16 (−0.52, 0.19)	I2=64%		Yes	Very low
567	Cue Exposure Therapy (CET) is a behavioristic psychological approach to treating substance use disorders (SUD) whereby individuals are exposed to relevant drug cues to extinguish conditioned responses. Intervention is effectiveness of CET targetting AUD	Adult participants (≥18) diagnosed with sub-clinical or clinical AUD *** Four studies were conducted in inpatient settings and included participants with alcohol abuse or dependency and three studies were conducted in outpatient settings and included participants with problem drinking (subclinical sample). *** The reporting was not stratified by population	Active target conditions like cognitive behavioral therapy, relaxation or meditation and daily contact with assessment												Drinks per day		1		12 months	1	−0.22 (−0.64 to 0.21)	NA		Yes	Very low
573	The intervention under review was the formation of implementation intention for the reduction of substance use behaviours, such as tobacco smoking, drinking alcohol, and other drug use. Trials with more than one intervention were selected when the implementation intention was reported independently so that the effect could be measured independently.	No restrictions were applied to study participant characteristics	All studies had to present a control group. This included passive control groups (not performing any task) and active controls (performing an unrelated time-control task such as filling in an extra questionnaire or creating implementation intentions for an unrelated behaviour).	Most studies measuring alcohol use outcomes used self-reported weekly or daily consumption or binge drinking occasions (k =14).	One study (Ehret and Sherman, 2018) used the Daily Drinking Questionnaire (Collins et al., 1985).	16	2055	Min: 2 weeks; Max: 3 months	3	0.31 (95 % CI: 0.21, 0.42)	Qstatistic = 18.39; df = 15; I2 = 18.41 %; p = .24	For the alcohol outcome, two studies (Armitage et al., 2011; Rivis and Sheeran, 2013) were found to influence the meta-analysis results more than other studies. When Armitage et al. (2011) was omitted from the analysis, a slight reduction in pooled effect size was observed, g = 0.28 (95 % CI: 0.18, 0.39), p<.001. When Rivis and Sheeran (2013) was omitted from the analysis, a slight increase in po…	Eggers regression test (Egger et al., 1997) showed no evidence of publication bias among the studies reporting alcohol use (intercept = 0.4; SE = 1.25; 95 % CI: -2.28, 3.08).	Funnel plots for the studies reporting alcohol and tobacco smoking follow-up effect sizes were visually inspected to assess publication bias, with no obvious bias detected																																			Overall mortality
577	Gabapentin 300-3600 mg/day		Placebo	Drink/day		5	652	NR	2	-0.15 (-0.64, 0.35)	I2= 89%		None	Good	Relapse of heavy drinking		6	673	NR	4	0.80, 95% CI = 0.57–1.13	I2 = 65%		None	good												abstinence		6	673		4	1.33 (0.84, 2.10)	I2 = 44%		None	Good
577	Gabapentin 300-3600 mg/day		Placebo												Percentage of heavy drinking days		7	730	NR	2	-0.64 (-1.22, -0.06)	I2 = 92%		None	good												Percentage of days abstinent		4	476		2	0.26 (-0.16, 0.69)	I2 = 69%		None	Good
613	GHB 50mg	Alcohol dependence	Placebo	Number of daily drinks	NA	1	GHB: 36 Placebo: 35	3 months	2	-4.60 [-6.18, -3.02]	NR	NR	NR	Low	Relapse to heavy drinking	NA	1	Intervention: 36 Placebo: 35	3 months	4	0.36 [0.21, 0.63]	NR	NR	NR	Low												Abstinence	NA	1	Intervention: 36 Placebo: 35	3 months	4	5.35 [1.28, 22.41]	NR	NR	NR	Low
613	GHB 50mg	Alcohol dependence	Placebo												Relapse to heavy drinking	NA	1	Intervention: 9 Placebo: 8	6 months	4	0.44 [0.05,4.02]	NR	NR	NR	Low												Abstinence	NA	1	Intervention: 9 Placebo: 8	6 months	4	1.33 [0.58, 3.07]	NR	NR	NR	Low
613	GHB 50 mg	Alcohol dependence	Naltrexone	Number of daily drinks	NA	1	GHB: 22 Naltrexone: 18	12 months	2	-0.20 [-1.04, 0.64]	NR	NR	NR	Very low	Relapse to heavy drinking	NA	2	Intervention: 34 Naltrexone: 30	3 months	4	3.23 [0.57,18.33]	NR	NR	NR	Very low												Abstinence	NA	2	Intervention: 34 Naltrexone: 30	3 months	4	2.59 [1.35,4.98]	NR	NR	NR	Very low
613	GHB 50 mg	Alcohol dependence	Naltrexone												Relapse to heavy drinking	NA	1	Intervention:28 Naltrexone: 27	12 months	4	0.55 [0.18,1.67]	NR	NR	NR	Very low												Abstinence	NA	1	Intervention: 28 Naltrexone: 27	12 months	4	1.34 [0.83,2.16]	NR	NR	NR	Very low
613	GHB 50 mg	Alcohol dependence	Disulfiram	Number of daily drinks	NA	1	GHB: 22 Naltrexone: 19	12 months	2	-0.30 [-1.10,0.50]	NR	NR	NR	Very low	Relapse to heavy drinking	NA	1	GHB: 28 Disulfiram: 31	12 months	4	1.48 [0.36, 6.03]	NR	NR	NR	Very low												Abstinence	NA	1	GHB: 28 Disulfiram: 31	12 months	4	1.66 [0.99, 2.80]	NR	NR	NR	Very low
613	GHB 50mg + naltrexone	Alcohol dependence	Naltrexone												Relapse to heavy drinking	NA	1	GHB + NTX: 18 NTX: 17	3 months	4	0.32 [0.01,7.26]	NR	NR	NR	NR												Abstinence	NA	1	GHB + NTX: 18 NTX: 17	3 months	4	12.28 [1.79,83.99]	NR	NR	NR	NR
613	GHB 75mg + escitalopram	Alcohol dependence	Escitalopram																																		Abstinence	NA	1	Intervention: 12 Control: 11	3 months	4	1.65 [0.80,3.41]	NR	NR	NR	NR
613	GHB 75mg + escitalopram	Alcohol dependence	Escitalopram																																		Abstinence	NA	1	Intervention: 12 Control: 11	6 months	4	2.75 [0.70,10.88]	NR	NR	NR	NR
613	GHB 75mg + escitalopram	Alcohol dependence	Naltrexone																																		Abstinence	NA	1	Intervention: 12 Control: 12	3 months	4	1.29 [0.72,2.29]	NR	NR	NR	NR
613	GHB 75mg + escitalopram	Alcohol dependence	Naltrexone																																		Abstinence	NA	1	Intervention: 12 Control: 12	6 months	4	1.50 [0.56, 4.00]	NR	NR	NR	NR
613	GHB 75mg + naltrexone + escitalopram	Alcohol dependence	Escitalopram																																		Abstinence	NA	1	Intervention: 12 Control: 12	3 months	4	2.02 [1.03,3.94]	NR	NR	NR	NR
613	GHB 75mg + naltrexone + escitalopram	Alcohol dependence	Escitalopram																																		Abstinence	NA	1	Intervention: 12 Control: 12	6 months	4	4.58 [1.28,16.47]	NR	NR	NR	NR
626	varenicline	Patients people with problematic alcohol use	placebo												Heavy drinking days		5	551		1	SMDs = -0.14, 95% CI -0.33 – 0.05; test for effect size = 1.43, p=0.15	I square = 15%		The funnel plot of this outcome showed no evidence of publication bias.
626	varenicline	Patients people with problematic alcohol use	placebo	Alcohol consumption (number of standard drinks in various duration of time)		5	465		1	SMDs = -0.37, 95% CI -0.66 to -0.07; overall effect = 2.43, p=0.02	I square = 49%			High quality
650	bibliotherapy as any therapeutic intervention that was presented in a written format, designed to be read and implemented by the client such as brochures, self-help manuals or books	Bibliotherapy with Patients Responding to Advertisements	No intervention	alcohol consumption		8	548	1.5-15 months	5 mean weighted effect size	0.31	homogeneous distribution of effect sizes	After attempts to achieve homogeneity through the removal of outliers proved unsuccessful, we then split the 17 studies into two conceptual groups: those with participants self-referred in response to ads to reduce drinking and those with participants who were identified at-risk through screening (as reported here)	NR	quality of studies was generally high relative to other treatment-outcome studies
650	bibliotherapy as any therapeutic intervention that was presented in a written format, designed to be read and implemented by the client such as brochures, self-help manuals or books	Bibliotherapy with Patients Identified as “At-Risk” Through Screening	No intervention	alcohol consumption		9	1722	2-12 months	5 mean weighted effect size	0.21	heterogeneous distribution, Q(1, 7) = 22.08, p = 0.002	After attempts to achieve homogeneity through the removal of outliers proved unsuccessful, we then split the 17 studies into two conceptual groups: those with participants self-referred in response to ads to reduce drinking and those with participants who were identified at-risk through screening (as reported here)	NR	quality of studies was generally high relative to other treatment-outcome studies
650	bibliotherapy as any therapeutic intervention that was presented in a written format, designed to be read and implemented by the client such as brochures, self-help manuals or books	problem drinkers (via ads and via screening)	more extensive treatment	alcohol consumption		9	795	1.5-15 months	5 mean weighted effect size	-0.03	homogeneous distribution of effect sizes		NR	quality of studies was generally high relative to other treatment-outcome studies
650	bibliotherapy as any therapeutic intervention that was presented in a written format, designed to be read and implemented by the client such as brochures, self-help manuals or books	Bibliotherapy with Patients Responding to Advertisements	more extensive treatment	alcohol consumption		6	355	1.5-15 months	5 mean weighted effect size	0.05	homogeneous distribution of effect sizes		NR	quality of studies was generally high relative to other treatment-outcome studies
650	bibliotherapy as any therapeutic intervention that was presented in a written format, designed to be read and implemented by the client such as brochures, self-help manuals or books	Bibliotherapy with Patients Identified as “At-Risk” Through Screening	more extensive treatment	alcohol consumption		3	440	2-12 months	5 mean weighted effect size	-0.1	homogeneous distribution of effect sizes		NR	quality of studies was generally high relative to other treatment-outcome studies
672	targeted individual-level multiple risk behaviour interventions compared to usual practice for outcomes up to 12 months post intervention	children and young people aged 0-18 years.	No intervention/ usual practice	self-reported measures	Trained professionals took physiological measurements	4	1204 total participants	12 months	3) odds ratio (OR)	OR 1.02 (0.80 to 1.31)	studies included in this review would be heterogeneous with respect to settings, participants, interventions, and outcomes, and so conducted random-effects meta-analyses. Tau2=0.03,Chi2=5.77,df=3(P=0.12), I2=48.02%	subgroups for study setting and focus (individual, family, or school level and universal or targeted).	Funnel plot	moderate -downgraded owing to high risk of bias due to lack of blinding and/or unclear risk of bias across additional domains.			3	250		3	(OR 0.97, 95% CI 0.68 to 1.37; P = 0.85; n = 3 studies; 250 participants; IM = 48%).	the ChiM test, and the IM statistic	Sensitivity analysis	funnel plots		Ever having been drunk/really drunk, being drunk in the past 30 days, and frequency of binge drinking		3	250	12 months	3	OR 0.97 (0.68,1.37)	Tau2=0, Chi2= 1.06, df=2(P=0.59);I2=0%	subgroup analysis	Funnel plot	NR
672	targeted family-level multiple risk behaviour interventions compared to usual practice for outcomes up to 12 months post intervention	children and young people aged 0-18 years.	No intervention/ usual practice	Alcohol use-initiation of alcohol use frequency of alcohol use over a recent time period (appropriat to the age of participants)and measures of days drinking per week or month		3	417	12 months	3) odds ratio (OR)	OR 0.83 (0.47 to 1.46)	Tau2=0.07,Chi2=2.82,df=2(P=0.24), I2=29.14%	subgroups for study setting and focus (individual, family, or school level and universal or targeted).	Funnel plot	moderate - downgraded owing to high risk of bias due to lack of blinding and/or unclear risk of bias across additional domains.												Ever having been drunk/really drunk, being drunk in the past 30 days, and frequency of binge drinking		1	240	over 12 month	3	OR 1.30 (0.79, 2.13)	NA	subgroup analysis	Funnel plot	NR
672	targeted school-level multiple risk behaviour interventions compared to usual practice for outcomes up to 12 months post intervention	children and young people aged 0-18 years.	No intervention/ usual practice	Alcohol use-initiation of alcohol use frequency of alcohol use over a recent time period (appropriat to the age of participants)and measures of days drinking per week or month		NA	NA	NA	NA	NA	NA	subgroups for study setting and focus (individual, family, or school level and universal or targeted).	Funnel plot	NA												Ever having been drunk/really drunk, being drunk in the past 30 days, and frequency of binge drinking		1	705	Over 12 month	3	OR 0.75 (0.55, 1.02)	NA	subgroup analysis	Funnel plot	NR
672	targeted family-level multiple risk behaviour interventions months post intervention	children and young people aged 0-18 years.	No intervention/ usual practice	Alcohol use-initiation of alcohol use frequency of alcohol use over a recent time period (appropriat to the age of participants)and measures of days drinking per week or month		3	1417	over 12 months	3) odds ratio (OR)	OR 1.24 (0.69,2.24)	Tau2=0.19; Chi2=6.67, df=2(P=0.04)I2=70.02%	subgroups for study setting and focus (individual, family, or school level and universal or targeted).	Funnel plot	NR
672	targeted school-level multiple risk behaviour interventions months post intervention	children and young people aged 0-18 years.	No intervention/ usual practice	Alcohol use-initiation of alcohol use frequency of alcohol use over a recent time period (appropriat to the age of participants)and measures of days drinking per week or month		2	762	Over 12 months	3) odds ratio (OR)	OR 0.73(0.52,1.03)	Tau2=0; Chi2=0.77, df=1(P=0.38); I2=0%	subgroups for study setting and focus (individual, family, or school level and universal or targeted).	Funnel plot	NR
696	Brief intervention for problem drinking	People diagnosed with alcohol dependence, alcohol abuse, or hazardous use of alcohol, all of which are considered to be ’problem drinking’.	No intervention.																																														Injury-Related Deaths
698	Computer-delivered intervention	No specific population	Active comparison (cognitive-beahcioural therapy: CBT), attention/placebo (assessment only, placebo, and treatment as usual)	Combined outcomes of alcohol consumptions	NA	28	Total: 4361	1-156 weeks	1	0.22 (95%CI: 0.14 to 0.29)	Q(27) = 26.07, p 0.51	Subgroup analysis	NR	Non-significant Pearson correlations were observed between treatment effect and methodological quality score (r = 0.13, P = 0.40)
712	BI: opportunistic screening and early intervention (no more than four sessions, each session lasting no longer than 30minutes) delivered by non-specialist personnel in primary healthcare setting	participants were non-treatment- seeking and met a minimum criterion of hazardous or harmful drinking (hazardous and harmful drinking was understood as regular average consumption of 20–40 g and >40 g of alcohol per day for women and 40–60 g and >60 g per day for men, respectively.	Comparator control groups varied from ‘screening only’, ‘assessment only’ to ‘treatment as usual’ ‘evaluation only’ or ‘minimal intervention’ (such as the provision of an information leaflet).	the quantity of alcohol consumed per week at 6- and 12-month follow-up.	-	6 months: 10 12 months: 16	6 months: 1290 (BI) + 1345 (control) 12 months: 2785 (BI) + 2806 (control)	6 and 12 month follow-up	2	6 months: -21.98 (-37.40, -6.57) 12 months: -30.86 (-46.49, -15.23)	6 months: 24% 12 months: 65%	The test for subgroup differences of effects for BI between Europe and the rest of the world at 12 months was not statistically significant.	NR	NR	-
713	BI: opportunistic screening and early intervention (no more than four sessions, each session lasting no longer than 30minutes) delivered by non-specialist personnel in emergency department	participants were non-treatment- seeking and met a minimum criterion of hazardous or harmful drinking (hazardous and harmful drinking was understood as regular average consumption of 20–40 g and >40 g of alcohol per day for women and 40–60 g and >60 g per day for men, respectively.	Comparator control groups varied from ‘screening only’, ‘assessment only’ to ‘treatment as usual’ ‘evaluation only’ or ‘minimal intervention’ (such as the provision of an information leaflet).	the quantity of alcohol consumed per week at 6- and 12-month follow-up.		6 months: 4 12 months: 8	6 months: 925 (BI) + 837 (control) 12 months: 1547 (BI) + 1490 (control)	6 and 12 month follow-up	2	6 months: -17.97 (-29.69, -6.24) 12 months: -18.21 (-26.71, -9.70)	6 months:0% 12 months: 28%	The test for subgroup differences between European and non-European trialsat 12 months was not statistically significant	NR	NR
717	Brief motivational interventions - feedback and education in the harm of heavy drinking and advice to moderate drinking to low-risk, problem-free levels	Heavy drinkers	No intervention	drinking moderation	NR	8	Intervention: 1632 Control: 1130	6 months - 12 months	3	1.95 [1.66, 2.30]	Chi squared = 6.23, p=0.51 no significant heterogeneity was detected	None of the sub-group analyses showed significant differences	NR	the majority of trials achieved quality scores equivalent to published rates
746	Studies were included if they: used MI or motivational enhancement therapy (MET; MI plus feedback)	NR	Comparison group. Three broad types of comparison groups were employed: (1) 7 studies used a traditional waitlist group, (2) 16 studies used information only groups, such as providing a brochure about obesity management or safe sex practices, and (3) 28 studies employed ‘‘treatment-as-usual’’ conditions, which were heterogeneous and ranged from routine medical advice to cognitive behavioral treat…	Self-reported consumption		9	NR	NR	3	[Alcohol Amount] 2.31 (95% CI: 1.75, 3.06)	Point estimate NR; Significant I-squared value	NR for alcohol specific RCTs	We assessed the likelihood of publication bias using three accepted methods. Rosenthal’s Fail-safe N test indicated that 5604 additional studies with null results not included in the meta-analysis would be needed to make the overall MI effect non-significant. Orwin’s Fail-safe N, a more conservative test [31], indicated that 185 studies with null results would render the omnibus effect non-signif…	NR for alcohol specific RCTs	Self-reported consumption		4	NR	NR	3	[Alcohol Dangerous use] 1.83 (95% CI: 1.33, 2.53)	Point estimate NR; Significant I-squared value	NR for alcohol specific RCTs	We assessed the likelihood of publication bias using three accepted methods. Rosenthal’s Fail-safe N test indicated that 5604 additional studies with null results not included in the meta-analysis would be needed to make the overall MI effect non-significant. Orwin’s Fail-safe N, a more conservative test [31], indicated that 185 studies with null results would render the omnibus effect non-signif…	NR for alcohol specific RCTs
794	Symptom-triggered therapy any regimen using a standardized withdrawal scale to dose medication as needed without a standing order	patients with alcohol withdrawal syndrome	Fixed dose- any regimen using fixed doses with or without additional as needed medication																																														Mortality
																																																	Seizure
																																																	Delirim
804	Lay health worker-led interventions (cognitive behavioural therapy)	adult patients with harmful or _x000D_hazardous alcohol use	enhanced usual care	Drinks per drinking day	NA	2	Intervention: 350 Control: 334	up to 1 month post intervention	1	-0.37 [-0.52 , -0.22]	Tau² = 0.00; Chi² = 1.00, df = 1 (P = 0.32); I² = 0%	NA	NA (<4 studies)	1 study high risk blinding outcomes
804	Lay health worker-led interventions (cognitive behavioural therapy, counselling)	adult patients with harmful or _x000D_hazardous alcohol use	enhanced usual care	Amount of alcohol consumed	NA	3	Intervention: 416 Control: 365	1 to 6 months post intervention	1	-0.23 [-0.56 , 0.09]	Tau² = 0.05; Chi² = 5.18, df = 2 (P = 0.07); I² = 61%	NA	NA (<4 studies)	1 study high risk blinding outcomes
804	Lay health worker-led interventions (counselling, motivational brief intervention, brief intervention)	adult patients with harmful or _x000D_hazardous alcohol use	enhanced usual care	ASSIST/AUDIT score	NA	3	Intervention: 372 Control: 295	1 to 6 months post intervention	1	-0.22 [-0.32 , -0.11]	Tau² = 0.00; Chi² = 0.70, df = 2 (P = 0.70); I² = 0%	NA	NA (<4 studies)	1 study high risk blinding outcomes
804	Lay health worker-led interventions (counselling, cognitive behavioural therapy)	adult patients with harmful or _x000D_hazardous alcohol use	enhanced usual care	Amount of alcohol consumed	NA	2	Intervention: 465 Control: 465	> 6 months post intervention	1	-0.11 [-0.29 , 0.06]	Tau² = 0.01; Chi² = 1.74, df = 1 (P = 0.19); I² = 42%	NA	NA (<4 studies)	1 study high risk blinding outcomes
804	Lay health worker-led interventions (counselling)	adult patients with harmful or _x000D_hazardous alcohol use	enhanced usual care	AUDIT score	NA	1	Intervention: 80 Control: 82	> 6 months post intervention	1	-0.13 [-0.44 , 0.18]	NA	NA	NA (<4 studies)	Low/unclear risk
804	Primary health professional- and community professional-led interventions (single brief intervention)	adult patients with harmful or hazardous alcohol use	enhanced usual care	AUDIT/ASSIST score	NA	3	Intervention: 538 Control: 537	1 to 6 months post intervention	4	0.93 [0.77 , 1.12]	Tau² = 0.01; Chi² = 2.79, df = 2 (P = 0.25); I² = 28%	NA	NA (<4 studies)	Low/unclear risk
804	Primary health professional- and community professional-led interventions (single brief intervention)	adult patients with harmful or hazardous alcohol use	enhanced usual care	AUDIT/ASSIST score	NA	2	Intervention: 348 Control: 364	> 6 months post intervention	4	0.88 [0.73 , 1.06]	Tau² = 0.00; Chi² = 1.04, df = 1 (P = 0.31); I² = 4%	NA	NA (<4 studies)	Low/unclear risk
804	Primary health professional- and community professional-led interventions (brief intervention)	adult patients with harmful or hazardous alcohol use	enhanced usual care	AUDIT score	NA	1	Intervention: 97 Control: 82	up to 1 month post intervention	1	-0.46 [-0.76 , -0.16]	NA	NA	NA (<4 studies)	1 study high risk blinding outcomes
804	Primary health professional- and community professional-led interventions (single brief intervention)	adult patients with harmful or hazardous alcohol use	enhanced usual care	AUDIT/ASSIST score	NA	3	Intervention: 538 Control: 537	1-6 months post intervention	1	-0.15 [-0.27 , -0.03]	Tau² = 0.00; Chi² = 1.10, df = 2 (P = 0.58); I² = 0%	NA	NA (<4 studies)	Low/unclear risk
804	Primary health professional- and community professional-led interventions (motivational interview)	adult patients with harmful or hazardous alcohol use	enhanced usual care	Drinks per drinking day	NA	1	Intervention: 51 Control: 41	1-6 months post intervention	1	-0.52 [-0.94 , -0.10]	NA	NA	NA (<4 studies)	High attrition bias (risk of incomplete data)
804	Primary health professional- and community professional-led interventions (single brief intervention)	adult patients with harmful or hazardous alcohol use	enhanced usual care	AUDIT score	NA	2	Intervention: 348 Control: 364	> 6 months post intervention	1	0.12 [-0.32 , 0.55]	Tau² = 0.08; Chi² = 5.82, df = 1 (P = 0.02); I² = 83%	NA	NA (<4 studies)	Low/unclear risk
804	Lay health worker- and primary health professional-led interventions (counselling)	adult patients with alcohol dependence	enhanced usual care	Alcohol consumption (g)	Alcohol consumption (g)	1	Intervention: 59 Control: 62	1 to 6 months post intervention	2	-0.30 [-21.60 , 21.00]	NA	NA	NA (<4 studies)	Low/unclear risk
804	Lay health worker- and primary health professional-led interventions (counselling)	adult patients with alcohol dependence	enhanced usual care	Alcohol consumption (g)	Alcohol consumption (g)	1	Intervention: 58 Control: 54	> 6 months post intervention	2	-15.20 [-30.51 , 0.11]	NA	NA	NA (<4 studies)	Low/unclear risk
804	Primary health professional- and community professional-led interventions (comprehensive psychosocial rehabilitation for 1 year)	adult patients with alcohol dependence	enhanced usual care	Self-reported alcohol use	NA	1	Intervention: 76 Control: 79	up to 1 month post intervention	2	0.10 [-0.91 , 1.11]	NA	NA	NA (<4 studies)	High risk reporting bias and blinding of outcomes
832	Mentoring interventions	Children (age 6 to 12) or adolescents (age 13 to 18) with alcohol or drug use	No intervention or wait-list group	Alcohol use		2	Total: 1266	Min: 9 months; Max: 15 months	3	OR 0.72 (95%CI: 0.58–0.90)	I2 = 0%	Not enough study to explore heterogeneity	No assessment for publication bias	All 6 studies were at low risk of bias for selective reporting and other biases
860	Counseling interventions to reduce unhealthy alcohol use, with or without referral, in screen-detected persons	All populations		Drinks/week		32	15,974	NR	2) mean difference	All Populations -1.59 (-2.15 to -1.03)	I-squared = 63%, p=0.000	Seven trials reported follow-up at 24 months or beyond, and group differences were maintained in 4 of these through 24 months to 48 months.	A small studies effect was identified Egger test bias coefficient, −1.04; P = .03	10 trials were reported as good quality and the rest were fair quality	% with heavy use episodes		12	8108	6 to 12 months.	3) odds ratio (OR)	All Populations 0.67 (0.58 to 0.77)	I-squared = 24%, p=0.196		Small-studies effects were not detected	10 trials were reported as good quality and the rest were fair quality
860	Counseling interventions to reduce unhealthy alcohol use, with or without referral, in screen-detected persons	Adolescents		Drinks/week		1	477			Adolescents -1.83 (-6.45 to 2.78)	I2 = 87%						1	477		3	Adolescents 0.55 (0.22 to 1.34)	I2=52%
860	Counseling interventions to reduce unhealthy alcohol use, with or without referral, in screen-detected persons	Young adults		Drinks/week		14	6935			Young Adults -0.86 (-1.29 to -0.43)	I2=11%						2	2247		3	Young Adults 0.81 (0.63 to 1.05)	I2=0%
860	Counseling interventions to reduce unhealthy alcohol use, with or without referral, in screen-detected persons	General Adults		Drinks/week		15	7662			General Adults -2.51 (-3.81 to -1.21)	I2=70%						6	3683		3	General Adults 0.65 (0.53 to 0.81)	I2=44%
860	Counseling interventions to reduce unhealthy alcohol use, with or without referral, in screen-detected persons	Older adults		Drinks/week		2	665			Older Adults -2.98 (-6.96 to 0.99)	I2=81%						3	1701		3	Older Adults 0.59 (0.44 to 0.80)	I2=0%
860	Counseling interventions to reduce unhealthy alcohol use, with or without referral, in screen-detected persons	Postpartum Women		Drinks/week		1	235			Postpartum Women -2.28 (-3.59 to -0.96)	NA
860	Counseling interventions to reduce unhealthy alcohol use, with or without referral, in screen-detected persons	Pregnant women		Abstinence		5	796		3	2.26 (1.43-3.56)	NA	NR	NR
934	multiple sessions (up to 6 sessions) of BI or motivational interviewing (MI)	non-dependent, harmful or hazardous alcohol use.	The control group consisted of wait-list controls, treatment-as-usual and general advice.	risk-scores in standard screening instruments		7	Intervention =1255, control = 950	3-12 months	1	a significant postintervention effect of MI/BI was found at 3 months (Hedges’ g = −0.34, 95% CI = −0.67, −0.01, P = 0.04)..	We observed a high and significant heterogeneity (I2 = 90%, P < .001, τ2 = 0.15) among the studies at 3 months.	We could include five studies (of seven) from the high and three studies (of four) from the low-risk bias categories. The overall effect post-intervention effect estimates for studies with low and high risk of bias were (g = −0.31, 95%CI = −0.87, 0.26, P = 0.29) and (g = −0.17, 95% CI = −0.50, 0.16,P = 0.30), respectively. The effect estimates for both the categories of studies were nonsignifican…	We could test 11 of the 14 studies for possible publication bias (three studies [13,23,39] used the OR as effect estimates). The Begg’s funnel plot (Fig. 4) showed that a higher number of studies (n = 6) were on the left side of the overall effect estimate; additionally, three studies [14,28,29] fell outside the pseudo 95% CIs publication bias was less likely to cause the funnel plot asymmetry in…	The number of studies with low, uncertain, and high risks was 4, 3 and 7, respectively. No significant differencebetween results from high RoB and low RoB studies
934	MI/BI	non-dependent, harmful or hazardous alcohol use	control interventions	risk-scores in standard screening instruments		3	Intervention: 929 Control: 613	6 months	1	For studies that evaluated similar outcomes at 6 months, postintervention effect was not significant (g = − 0.06, 95% CI = −0.32, 0.21, P = 0.68, τ2 = 0.04)	At 6 months, the heterogeneity was large and significant (I2 = 70%, P = 0.03).
934	MI/BI	non-dependent, harmful or hazardous alcohol use	control interventions	risk-scores in standard screening instruments		2	Intervention: 222 Control:207	12 months	1	At 12 months outcome, no study favoured the intervention possibly suggesting that the effect of BI fades with time (g = 0.15, 95% CI = −0.21, 0.52, P = 0.41).	However, the heterogeneity was nonsignificant at month 12.
934	MI/BI	non-dependent, harmful or hazardous alcohol use	control interventions	Change in % persons with heavy drinking		2	Intervention: 590 Control: 349	3 months	3	0.87[0.61,1.25]	Chi2=0.02, df=1 (p=0.88),I2=0%
934	MI/BI	non-dependent, harmful or hazardous alcohol use	control interventions	Change in proportion of the frequency of heavy drinking		2	Intervention: 188 Control: 158	6 months	1	0.03[-0.18,0.25]	Chi2=0.6,p=0.44,I2=0%
934	MI/BI	non-dependent, harmful or hazardous alcohol use	control interventions	Change in proportion of the frequency of heavy drinking		2	Intervention: 222 Control:207	12 months	1	0.03[-.16,0.22]	Chi2=0.19, p=0.66, I2=0%
934	MI/BI	non-dependent, harmful or hazardous alcohol use	control interventions	transition from high risk to low risk alcohol use (ADUIT scores)		3	Intervention: 415 Control: 403	3 months	3	1.2[0.86,1.68]	Chi2=7.82, p=0.02, I2=74%
		non-dependent, harmful or hazardous alcohol use	control interventions	transition from high risk to low risk alcohol use (ADUIT scores)		4	Intervention: 995 Control: 673	6 months	3	0.97[0.64,1.49]	Chi2=6.88, p=0.08, I2=56%
		non-dependent, harmful or hazardous alcohol use	control interventions	transition from high risk to low risk alcohol use (ADUIT scores)		4	Intervention: 552 Control: 582	12 months	3	1.44[0.73,2.86]	Chi2=18.64,p=0.0003, I2=84%
934	BI/MI multiple sessions	non-dependent, harmful or hazardous alcohol use	control interventions	efficacy (NR)		4	Intervention: 883 Control: 590	NR	1	-0.03[-0.31,0.26]	Chi2=8.04, p=0.05, I2=63%	No statistically significant difference between sub-groups
934	BI/MI single session	non-dependent, harmful or hazardous alcohol use	control interventions	efficacy (NR)		3	Intervention: 372 Control: 360	NR	1	-0.55[-0.79,-0.31]	Chi2=4.82, p=0.09, I2=59%	No statistically significant difference between sub-groups
934	BI/MI nurse delivered	non-dependent, harmful or hazardous alcohol use	control interventions	efficacy (NR)		5	Intervention: 396 Control: 374	NR	1	-0.44[-0.80,-0.08]	Chi2=17.88, p=0.001, I2=78%	No statistically significant difference between sub-groups
934	BI/MI counsellor/other delivered	non-dependent, harmful or hazardous alcohol use	control interventions	efficacy (NR)		2	Intervention: 859 Control: 576	NR	1	-0.14[-0.75,0.48]	Chi2=18.85, p<0.0001, I2=95%	No statistically significant difference between sub-groups
934	BI/MI	young adults	control interventions	efficacy (NR)		5	Intervention: 1001 Control: 711	NR	1	-0.18[-0.52,0.16]	Chi2=24.6, p<0.0001, I2=84%	No statistically significant difference between sub-groups
934	BI/MI	middle-aged adults	control interventions	efficacy (NR)		2	Intervention: 254 Control: 239	NR	1	-0.62[-1.07,-0.18]	Chi2=4.59, p=0.03,I2=78%	No statistically significant difference between sub-groups
934	BI/MI	non-dependent, harmful or hazardous alcohol use	control interventions	ALL - high RoB studies		5	Intervention: 1191 Control: 868	NR		-0.17[-.50,0.16]	Chi2=38.42, p<0.00001, I2=90%	No significant differences between high RoB and low RoB studies
934	BI/MI	non-dependent, harmful or hazardous alcohol use	control interventions	ALL - low RoB studies		3	Intervention: 236 Control: 225	NR		-0.31[-0.87,0.26]	Chi2=17.37, p=0.0002,I2=88%	No significant differences between high RoB and low RoB studies
969	alpha‐1 antagonists- prazosin and doxazosin	adult patients with alcohol use disorder	placebo																																		Alcohol abstinence		6	Intervention 164; placebo 155	Min: 2 weeks;Max: 13 weeks	4	RR 1.00 (95% CI 0.71,1.41),There was no significant effect on abstinence	Tau2=0.01; Chi2=5.23, df=5 (P=0.39); I2=4%	sensitivity analysis fix RR0.98 [0.71, 1.36] random RR 1.00 [0.71, 1.41]	Egger test t = -0.037546, df = 4, p-value = 0.9718	NR
969				Alcohol consumption (drinks per day or week)		6	Intervention 164;Plaebo 155	Min: 6 weeks, Max: 13 weeks	1	SMD -0.32 (95% CI -0.56, -0.07),significant effect on alcohol consumption	Tau2 = 0.01; Chi2 = 5.87, df = 5 (P=0.32); I2= 15%	sensitivity analysis fix MD -0.77 [-1.40, -0.14] SMD -0.31 [-0.53, -0.08] random MD -1.23 [-2.51, 0.04] SMD -0.32 [-0.56, -0.07]	Egger test t = -1.164, p-value = 0. 245	NR
969															Heavy drinking days		5	Intervention 151; Placebo 144	Min : weeks , Max: weeks	1	SMD -0.44 (95% CI -0.94, 0.06),The trends were different for the efficacy of prazosin and doxazosin on HDD	Tau2 = 0.24; Chi2 = 16.42, df = 4 (P=0.003); I2= 76%	sensitivity analysis fix MD -0.60 [-0.85, -0.36] SMD-0.33 [-0.56, -0.09] random MD -1.68 [-5.76, 2.39]SMD -0.44 [-0.94, 0.06]	Egger test t = 1.264, p-value = 0.206	NR
973	All treatment interventions aiming at controlling alcohol consumption (CD paradigms) on a non-abstinent basis. We excluded studies that did not include a comparison group that aimed for abstinence. Concomitant pharmacological interventions were not an exclusion criterion, as long as these were given to both intervention and comparator groups.	Adult patients (≥ 18 years)	Abstinent-based treatment strategies	Controlled drinking goal	N/A	2	Min: 24, Max: 70	Min: 6 months; Max: 42 months	3	Two RCTs were summarized to an effect size of OR = 1.32 (95% CI = 0.51–3.39; I2: 0%) (Figure 2).	Two RCTs were summarized to an effect size of OR = 1.32 (95% CI = 0.51–3.39; I2: 0%) (Figure 2).	Effect sizes in observational trials were dependent upon length of follow-up and CD-oriented treatment were more effective in studies with a follow-up of 2 years and longer.	Regarding indication of small study effects, there was no obvious funnel plot asymmetry upon visual inspection and using Egger’s test (P = 0.462; two-tailed) (Supporting information, Fig. S7).	Summary ratings of methodological rigor of each study are presented in Table 1. The non-randomized studies with the highest ratings [seven of 18, with a score of 6 (range = 4–6)] were considered at a ‘lower’ risk of bias
1037	Home visits versus no home visits during pregnancy or after delivery (subgroups by timing of intervention)		No home visits	Continued alcohol use		3	379		5) Risk Ratio (M-H, Fixed, 95% CI)	1.18 [0.96, 1.46]; Test for overall effect: Z=1.56(P=0.12)	TauS=0; ChiS=1.92, df=2(P=0.38); IS=0%	Sub-group analysis not applicable	Not reported	One study (Bartu 2006) was judged to be at high risk of bias due to unclear allocation concealment and imbalances post randomisation.
1037	Home visits versus no home visits during pregnancy or after delivery (subgroups by timing of intervention): Intervention during pregnancy only		No home visits	Continued alcohol use		0	0		5) Risk Ratio (M-H, Fixed, 95% CI)	0.0 [0.0, 0.0]	Not applicable
1037	Home visits versus no home visits during pregnancy or after delivery (subgroups by timing of intervention): Intervention after delivery only		No home visits	Continued alcohol use		3	379		5) Risk Ratio (M-H, Fixed, 95% CI)	1.18 [0.96, 1.46]; Test for overall effect: Z=1.56(P=0.12)	TauS=0; ChiS=1.92, df=2(P=0.38); IS=0%	Sub-group analysis not applicable	Not reported	One study (Bartu 2006) was judged to be at high risk of bias due to unclear allocation concealment and imbalances post randomisation.
1037	Home visits versus no home visits during pregnancy or after delivery (subgroups by timing of intervention): Intervention both during pregnancy and after delivery		No home visits	Continued alcohol use		0	0		5) Risk Ratio (M-H, Fixed, 95% CI)	0.0 [0.0, 0.0]	Not applicable
1158	Alcohol reduction interventions during pregnancy (‘Mocktails’–recipe booklet of non-alcoholic beverages; single session MI; computer-delivered screening and BI; Cognitive behavioural self-help intervention;	Pregnant women	Control groups																																		NR	NR	6	Intervention: 372 Control: 310	NR	3	OR = 2.31, 95% CI =1.61,3.32; Z=4.54,P<0.001	I2=0%	NA	NA	Overall risk of bias judgement was high in 5 of 6 studies, some concerns in 1 study
1158	Alcohol reduction interventions in motherhood	Mothers with dependent age children (≤18 years)	Control groups	NR	NR	4	Intervention: 245 Control: 242	NR	1	SMD = 0.20, 95%CI=0.38, 0.02; Z=2.15, P=0.03	I2=0%	NA	NA	3 studies high risk of bias, 1 study some concerns
1322	Naltraxone XR+psychosocial intervention	AUD	Placebo+psychosocial intervention	Drinking days per month		5	NR	<6 weeks	2	-2 (-3.39, -0.61)	I2=0%		No		Heavy drinking day per month		7	NR	< 6 week	2	-1.16 (-2.1, -0.23)	I2=0%		No
1326	Cognitive Behavioral Therapy (CBT), Motivational Interviewing (MI), Miscellaneous	Emerging adults (EAs) ages 18–25	control group.	social consequences.	Alcohol Use Disorder Identification Test (AUDIT) Alcohol Severity Index (ASI)	22		> 6 mo	5) Cohen’s d	0.18 [0.07, 0.29]	.31 [.22, .39]	Sensitivity analyses for our moderation models that omitted studies with large effect sizes (Cohen’s d > 2) replicated initial findings.	NR	NR
1438	Pharmacological treatments	people with BD with addiction comorbidities	placebo																																														mania score in bipolar disorder with addiction cmorbidity
1438		people with BD with addiction comorbidities																																															depression scores in bipolar disorder with addiction comorbidity
1438		being in a predominantly depressed or mixed bipolar mood state																																															depression scores in bipolar disorder with addiction comorbidity
1438		participants with MDD with addiction comorbidities																																															depression scores
1438		people with mood disorders		alcohol consumption		9	NR	NR	1	SMD -0.10 (95% CI -0.24, 0.04)	Tau2 = 0.00; Chi2 = 3.99, df= 8 (P= 0.86); I2 = 0%	subgroup analysis	NR	NR
1438		people with mood disorders in bipolar disorder		Alcohol consumption		4	NR	NR	1	SMD -0.07 (95% CI -0.25, 0.11)	Tau2 = 0.00; Chi2 = 2.34, df= 3 (P= 0.50); I2 = 0%	NR	NR	NR
1438		people with mood disorders in major depressive disorder		Alcohol consumption		5	NR	NR	1	SMD -0.15 (95% CI -0.38, 0.08)	Tau2 = 0.00; Chi2 = 1.38, df= 4 (P= 0.85); I2 = 0%	NR	NR	NR
1438		MDD but none for BD																																			Alcohol abstinence		8	NR	NR	3	OR 1.46 (95% CI 1.02 to 2.11 ;P=0.04)	Tau2 = 0.00; Chi2 = 6.83, df= 7 (P= 0.45); I2 = 0%	subgroup analysis	NR	NR
1438	quetiapine	people with BD with addiction comorbidities	placebo																																														mania score in bipolar disorder with addiction cmorbidity
1438		people with BD with addiction comorbidities																																															depression scores in bipolar disorder with addiction comorbidity
1438	anticonvulsant mood stabilizers	people with BD with addiction comorbidities	placebo																																														mania score in bipolar disorder with addiction cmorbidity
1438		people with BD with addiction comorbidities																																															depression scores in bipolar disorder with addiction comorbidity
1438	citicoline	people with BD with addiction comorbidities	placebo																																														mania score in bipolar disorder with addiction cmorbidity
1438		people with BD with addiction comorbidities																																															depression scores in bipolar disorder with addiction comorbidity
1438	acamprosate	people with BD with addiction comorbidities	placebo																																														mania score in bipolar disorder with addiction cmorbidity
1438		people with BD with addiction comorbidities																																															depression scores in bipolar disorder with addiction comorbidity
1438	Imipramine	participants with MDD with addiction comorbidities	placebo																																														depression scores
1438	SSRI combination	participants with MDD with addiction comorbidities	placebo																																														depression scores
1438	SSRI only	participants with MDD with addiction comorbidities	placebo																																														depression scores
1438	other ( Mecamylamine, Lithium, Mirtazapine, venlafaxine, nefazodone, Naltrexone/disulfiram)	participants with MDD with addiction comorbidities	placebo																																														depression scores
1438	SSRI	participants with MDD with addiction comorbidities	placebo																																														depression scores
1438	non SSRI	participants with MDD with addiction comorbidities	placebo																																														depression scores
1438	SSRI based	MDD but none for BD	placebo																																		Alcohol abstinence		3	NR	NR	3	OR 1.26 (95% CI 0.062, 2.56)	Tau2 = 0.12; Chi2 = 2.86, df= 2 (P= 0.24); I2 = 30%	NR	NR	NR
1438	Nefazodone	MDD but none for BD	placebo																																		Alcohol abstinence		2	NR	NR	3	OR 2.18 (05% CI 0.68, 7.07)	Tau2 = 0.00; Chi2 = 0.27, df= 1 (P= 0.60); I2 = 0%	NR	NR	NR
1438	others (lithium, Naltrexone/Disulfiram, Imipramine)	MDD but none for BD	placebo																																		Alcohol abstinence		3	NR	NR	3	OR 1.59 (95% CI 0.84, 3.01)	Tau2 = 0.11; Chi2 = 2.96, df= 2(P= 0.23); I2 = 32%	NR	NR	NR
1442	Acupuncture where the needle punctures the skin surface at acupuncture points; either auricular or body.	Alcohol dependents (inpatients)	Sham acupuncture	NR	Visual Analogue Scale and Likert-scaled.	8	Min: 22, Max: 503	Min: 5 days, Max: until end of withdrawal.	3) odds ratio (OR)	SMD = −1.24,95% CI = −1.96 to −0.51, Q = 30.89, df = 5, P < 0.001)	I2 = 83.8%	Secondary analyses based on variations in RCT characteristics were used to explore potential sources of heterogeneity.	Risk of Bias: review authors’ judgements about each methodological quality ite.m presented as percentage across all studies	Blinding, Incomplete outcome data addressed, free of selective reporting and free of other bias all of them were assessed as having high risk of bias.																																		NR	The Alcohol Withdrawal Syndrome Scale, the Mainz Alcohol Withdrawal Scale, and the Clinical Institute Withdrawal Assessment.
1442		Alcohol dependents (outpatients)	treatment as usual
1442			combined sham and treatment as usual.
1478	Text-messaging	Any risky drinker (harmful and hazardous)	- Minimal or no contact, including waiting list. - Basic health information on alcohol provided no more than once a week. - Referral to information sources such as websites, or recommended to contact primary health‐care services, with reminders no more than once a week. - Intervention focusing on something other than alcohol consumption; for instance, physical activity or smoking.	Weekly alcohol consumption (grams)	NA	5	2236	Min: 1 month; Max: 15 months	2	-18.62 (95%CI: -39.61 to 2.38)	I2 = 66%, T2 = 332.3055 (P < 0.01)	The results were stratified by types of study (pilot and full‐scale trials)	Funnel plot investigating publication bias of weekly alcohol consumption. Egger’s test revealed no statistically significant asymmetry (P‐value = 0.39)	The GRADE quality of the body of evidence for HED was judged to be low. Removing the low-quality trial in a sensitivity analysis revealed similar effect estimates (-18.97 g per week, 95% CI = -48.95, 11.02), being more reliant upon pilot trials.	Heavy episode drinking (HED) per month		7	2528	Min: 1 month; Max: 15 months	2	-0.33 (95%CI: -0.79 to 0.12)	I2 = 41%, T2 = 0.1348 (P 0.12)	The results were stratified by types of study (pilot and full‐scale trials)	Funnel plot investigating publication bias of heavy episodic drinking. Egger’s test revealed marginally statistically significant asymmetry (P‐value = 0.049)	The GRADE quality of the body of evidence for HED was judged to be low. A sensitivity analysis removing the two trials resulted in a similar overall effect estimate (CI = -0.28 episodes per month, 95% CI = -0.96, 0.39).
1550	Personalised normative feedback (PNF)	hazardous alcohol use	Passive control	Frequency of behavior: number of drinking days last month	NA	2	2136	12-23 months	1	SMD -0.02 (95%CI: -0.15 to 0.11)	I2=0%; Chi² = 0.14, p = 0.71	This is a subgroup analysis (by follow-up period)	NR	low risk of bias
				NA	Symptom severity = RAPI score	2	2136	12-23 months	1	SMD 0.13 (95%CI: -0.01 to 0.26)	I² = 0%; Chi² = 0.07, p = 0.79	This is a subgroup analysis (by follow-up period)	NR	low risk of bias
	Mixed PNF (combined with other self-directed interventions)			Frequency of behavior: number of drinking days	NA	2	1204	12-23 months	1	SMD -0.01 (95%CI: -0.14 to 0.12)	I² = 0%; Chi² = 0.09, p = 0.77	This is a subgroup analysis (by follow-up period)	NR	low risk of bias
				NA	Symptom severity	2	1204	12-23 months	1	SMD 0.24 (95%CI: 0.11 to 0.37)	I² = 0%; Chi² = 0.51, p = 0.47	This is a subgroup analysis (by follow-up period)	NR	low risk of bias
1602	e-interventions (KQ 2 objective)	Alcohol misuse group (Adults)	Inactive controls	Weekly alcohol consumption (grams)	NA	6	2346	6 months	2	-25.0 g/week (95%CI: -59.3 to 9.3)	I2 = 54.5%, Q =11 (p=0.051)	A sensitivity analysis that removed the 2 studies at high risk of bias found a small, statistically significant reduction in alcohol consumption (MD -14.7 g/week; 95% CI, -26.4 to -3.0), with little variability across studies (I2=0.0%).	None detected (Table 9)	Strength of evidence (SOE): LOW (Table 9)												Binge drinking episodes	NA	2	NR	6 months		No meta-analysis	NA	NR	None detected (Table 9)	Strength of evidence (SOE): MODERATE (Table 9)												Negative social consequences	NA
	e-interventions (KQ 2 objective)	Alcohol misuse group (Adults)	Inactive controls	Weekly alcohol consumption (grams)	NA	5		12 months	2	-8.6 g/week (-53.7, 36.5)	I2 = 73%	A sensitivity analysis that removed the one study at high risk of bias was consistent with the primary analysis (MD -5.5 g/week; 95% CI, -79.0 to 68.1; I2=79.1%)
	e-interventions (KQ 2 objective)	Alcohol misuse group (college students)	Inactive controls	Weekly alcohol consumption (grams)	NA	8	3860	6 months	2	-12.4 g/week (95%CI: -26.6 to1.9)	I2 = 41%, Q =11.8 (p=0.11)		None detected (Table 9)	Strength of evidence (SOE): LOW (Table 9)												Binge drinking episodes	NA	4	1017	6 months	2	-0.1 episode (95%CI: -1.0 to 0.9)	I2 = 45.5%, Q =5.5 (p=0.14)	NR	None detected (Table 9)	Strength of evidence (SOE): MODERATE (Table 9)												Negative social consequences	NA
	e-interventions (KQ 3 objective)	Adults at high-risk of AUD (AUDIT-C ≥ 8) or who have a diagnosis of AUD	Control												Maintain abstinence		3	533		3	OR = 1.94 (95%CI: 1.14 to 3.31)	NR	NR	None detected (Table 9)	Strength of evidence (SOE): LOW (Table 9)
1612	Physical activity and the prevention of alcohol and other drug use	adolescent	alternative non-physical activity intervention, usual care	self report of alcohol initiation	NR	2	5226	1 monts - 3 years	4	RR 0.72 (0.61, 0.85)	I2=0.0%		NR	low
1612	Physical activity and the reduction of alcohol and other drug use	Non-treatment seeking individuals using alcohol and/or other drugs, or individuals using alcohol and other drugs but not diagnosed with a use disorder	alternative non-physical activity intervention, no intervention, usual care	Reduction in total drinks per week		3	413	1 monts - 3 years	1	-0.27 (-0.69 to 0.15)	I2=52.1%	Sensitivity analysis. Change in total drinks per week (assuming correlation coefficient of 0.7).	NR	very low
1612	Physical activity and the treatment of alcohol and other drug use	Individuals with a diagnosed substance use disorder, individuals seeking treatment for alcohol and other drug use	alternative non-physical activity intervention, no intervention, usual care																																		Abstinence from alcohol	NR	2	327	1-5 months	4	1.56(0.78-3.14)	i2=67.1%	NR	NR	very low
1787	Social network support	Alcohol dependents; mean age 45 years	No social network support																																		Proportion of days of no alcohol use in past 90 days, number of days of continuous alcohol abstinence for 90 days		2	210	Last-follow-up (over 12 months), max not stated	3	OR [95% CI] = 3.97 [2.26, 6.95]	NR for alcochol outcomes	NR for alcochol outcomes	Visual inspection of funnel plots revealed little evidence of publication bias for the examined studies (see S50–S53 Figs).	Overall, 15 studies had low risk of bias, and 22 had high risk of bias, leading to an overall high risk of bias across the included studies.
1862	acamprosate (ACA)	adults comorbid with alcohol use disorders	Control																																		AUD remission rate		NR	NR	NR	3, 2, 1	OR 1.66 (95% CI 0.89, 3.05) ,MD 6.79 (95% CI -2.30, 16.19), SMD -0.4 (-1.45, 0.60)	NR	sensitivity analysis	No	Low-moderate risk of bias (across all studies)
1862			antiepileptics (AED)																																		AUD remission rate		NR	NR	NR	3	OR 0.65 (95% CI 0.3, 1.6)	NR	NR	No	Low-moderate risk of bias (across all studies)
1862																																																	reduction in score of depression scales
1862			antipsychotics (APD)																																		AUD remission rate		NR	NR	NR	3	OR 1.72 (95% CI 0.4, 6.4)	NR	NR	No	Low-moderate risk of bias (across all studies)
1862																																																	reduction in score of depression scales
1862			baclofen (BCF)																																		AUD remission rate		NR	NR	NR	3	OR 0.96 (95% CI 0.3, 3.8)	NR	NR	No	Low-moderate risk of bias (across all studies)
1862																																																	reduction in score of depression scales
1862			bromocriptine (BRO)																																		AUD remission rate		NR	NR	NR	3	OR 4.55 (95% CI 0.8, 28.0)	NR	NR	No	Low-moderate risk of bias (across all studies)
1862																																																	reduction in score of depression scales
1862			buspirone (BUS)																																		AUD remission rate		NR	NR	NR	3	OR 0.98 (95% CI 0.3, 3.8)	NR	NR	No	Low-moderate risk of bias (across all studies)
1862																																																	reduction in score of depression scales
1862			disukfiram (DIS)																																		AUD remission rate		NR	NR	NR	3	OR 0.33 (95% CI 0.1, 0.9)	NR	NR	No	Low-moderate risk of bias (across all studies)
1862																																																	reduction in score of depression scales
1862			lithium (LIT)																																		AUD remission rate		NR	NR	NR	3	OR 2.39 (95% CI 0.9,7.0)	NR	NR	No	Low-moderate risk of bias (across all studies)
1862																																																	reduction in score of depression scales
1862			memantine (MEM)																																		AUD remission rate		NR	NR	NR	3	OR 1.48 (95% CI 0.3, 6.5)	NR	NR	No	Low-moderate risk of bias (across all studies)
1862																																																	reduction in score of depression scales
1862			mirtazapine (MIR)																																		AUD remission rate		NR	NR	NR	3	NA	NR	NR	No	Low-moderate risk of bias (across all studies)
1862																																																	reduction in score of depression scales
1862			naltrexone (NTX)																																		AUD remission rate		NR	NR	NR	3	OR 1.21 (95% CI 0.6, 2,4)	NR	NR	No	Low-moderate risk of bias (across all studies)
1862																																																	reduction in score of depression scales
1862			naltrexone (NTX)+disukfiram (DIS)																																		AUD remission rate		NR	NR	NR	3	OR 0.65 (95% CI 0.2,2.6)	NR	NR	No	Low-moderate risk of bias (across all studies)
1862																																																	reduction in score of depression scales
1862			naltrexone (NTX)+selective serotonin reuptake inhibitor (SSRI)																																		AUD remission rate		NR	NR	NR	3	OR 0.75 (95% CI 0.3, 1.8)	NR	NR	No	Low-moderate risk of bias (across all studies)
1862																																																	reduction in score of depression scales
1862			serotonin receptor antagonist/reuptake inhibitor (SARI)																																		AUD remission rate		NR	NR	NR	3	OR 0.91(95% CI 0.3, 3.1)	NR	NR	No	Low-moderate risk of bias (across all studies)
1862																																																	reduction in score of depression scales
1862			noradrenaline reuptake inhibitor/noradrenaline reuptake inhibitor (NRI)																																		AUD remission rate		NR	NR	NR	3	OR 1.45 (95% CI 0.2, 8.6)	NR	NR	No	Low-moderate risk of bias (across all studies)
1862																																																	reduction in score of depression scales
1862			selective serotonin reuptake inhibitor (SSRI)																																		AUD remission rate		NR	NR	NR	3	OR 1.39 (95% CI 0.6, 2.9)	NR	NR	No	Low-moderate risk of bias (across all studies)
1862																																																	reduction in score of depression scales
1862			tricyclic antidepressants. (TCA)																																		AUD remission rate		NR	NR	NR	3	OR 00.99 (95% CI 0.3, 3.4)	NR	NR	No	Low-moderate risk of bias (across all studies)
1862																																																	reduction in score of depression scales
1862	antiepileptics (AED)	adults comorbid with alcohol use disorders	Control																																		AUD remission rate		NR	NR	NR	3, 2, 1	OR 2.55 (95% CI 1.26, 5.22), MD 16.94 (95% CI -0.80,34.58), SMD -0.70 (95% CI -2.05, 0.65)	NR	sensitivity analysis	No	Low-moderate risk of bias (across all studies)
1862			antipsychotics (APD)																																		AUD remission rate		NR	NR	NR	3	OR 2.63 (95% CI 0.7, 10.0)	NR	NR	No	Low-moderate risk of bias (across all studies)
1862																																																	reduction in score of depression scales
1862			baclofen (BCF)																																		AUD remission rate		NR	NR	NR	3	OR 1.47 (95% CI 0.6, 3.7)	NR	NR	No	Low-moderate risk of bias (across all studies)
1862																																																	reduction in score of depression scales
1862			bromocriptine (BRO)																																		AUD remission rate		NR	NR	NR	3	OR 6.98 (95% CI 1.2, 45.0)	NR	NR	No	Low-moderate risk of bias (across all studies)
1862																																																	reduction in score of depression scales
1862			buspirone (BUS)																																		AUD remission rate		NR	NR	NR	3	OR 1.51 (95% CI 0.4, 6.2)	NR	NR	No	Low-moderate risk of bias (across all studies)
1862																																																	reduction in score of depression scales
1862			disukfiram (DIS)																																		AUD remission rate		NR	NR	NR	3	OR 0.51 (95% CI 0.2, 1.6)	NR	NR	No	Low-moderate risk of bias (across all studies)
1862																																																	reduction in score of depression scales
1862			lithium (LIT)																																		AUD remission rate		NR	NR	NR	3	OR 3.67 (95% CI 1.3, 11.0)	NR	NR	No	Low-moderate risk of bias (across all studies)
1862																																																	reduction in score of depression scales
1862			memantine (MEM)																																		AUD remission rate		NR	NR	NR	3	OR 2.26 (95% CI 0.5, 10.0)	NR	NR	No	Low-moderate risk of bias (across all studies)
1862																																																	reduction in score of depression scales
1862			mirtazapine (MIR)																																		AUD remission rate		NR	NR	NR	3	NA	NR	NR	No	Low-moderate risk of bias (across all studies)
1862																																																	reduction in score of depression scales
1862			naltrexone (NTX)																																		AUD remission rate		NR	NR	NR	3	OR 1.85(95% CI 0.8, 4.1)	NR	NR	No	Low-moderate risk of bias (across all studies)
1862																																																	reduction in score of depression scales
1862			naltrexone (NTX)+disukfiram (DIS)																																		AUD remission rate		NR	NR	NR	3	OR 0.99 (95% CI 0.2, 4.3)	NR	NR	No	Low-moderate risk of bias (across all studies)
1862																																																	reduction in score of depression scales
1862			naltrexone (NTX)+selective serotonin reuptake inhibitor (SSRI)																																		AUD remission rate		NR	NR	NR	3	OR 1.14 (95% CI 0.4, 3.0)	NR	NR	No	Low-moderate risk of bias (across all studies)
1862																																																	reduction in score of depression scales
1862			serotonin receptor antagonist/reuptake inhibitor (SARI)																																		AUD remission rate		NR	NR	NR	3	OR 1.39(95% CI 0.4, 5.1)	NR	NR	No	Low-moderate risk of bias (across all studies)
1862																																																	reduction in score of depression scales
1862			noradrenaline reuptake inhibitor/noradrenaline reuptake inhibitor (NRI)																																		AUD remission rate		NR	NR	NR	3	OR 2.22 (95% CI 0.4, 14.0)	NR	NR	No	Low-moderate risk of bias (across all studies)
1862																																																	reduction in score of depression scales
1862			selective serotonin reuptake inhibitor (SSRI)																																		AUD remission rate		NR	NR	NR	3	OR 2.13 (95% CI 0.9, 4.8)	NR	NR	No	Low-moderate risk of bias (across all studies)
1862																																																	reduction in score of depression scales
1862			tricyclic antidepressants. (TCA)																																		AUD remission rate		NR	NR	NR	3	OR 1.55(95% CI 0.4, 5.5)	NR	NR	No	Low-moderate risk of bias (across all studies)
1862																																																	reduction in score of depression scales
1862	antipsychotics (APD)	adults comorbid with alcohol use disorders	Control																																		AUD remission rate		NR	NR	NR	3, 2, 1	OR 0.97 ( 95% CI 0.30, 3.22), MD 9.56 (95% CI -13.88, 32.99), SMD -0.03 (95% CI -1.42, 1.36)	NR	sensitivity analysis	No	Low-moderate risk of bias (across all studies)
1862			baclofen (BCF)																																		AUD remission rate		NR	NR	NR	3	OR0.56( 95% CI 0.2, 2.1)	NR	NR	No	Low-moderate risk of bias (across all studies)
1862																																																	reduction in score of depression scales
1862			bromocriptine (BRO)																																		AUD remission rate		NR	NR	NR	3	OR 2.65(95% CI 0.4, 22.0)	NR	NR	No	Low-moderate risk of bias (across all studies)
1862																																																	reduction in score of depression scales
1862			buspirone (BUS)																																		AUD remission rate		NR	NR	NR	3	OR 0.57 (95% CI 0.1,3.2)	NR	NR	No	Low-moderate risk of bias (across all studies)
1862																																																	reduction in score of depression scales
1862			disukfiram (DIS)																																		AUD remission rate		NR	NR	NR	3	OR0.19(95% CI 0.04, 0.9)	NR	NR	No	Low-moderate risk of bias (across all studies)
1862																																																	reduction in score of depression scales
1862			lithium (LIT)																																		AUD remission rate		NR	NR	NR	3	OR 1.40(95% CI 0.4, 6.30)	NR	NR	No	Low-moderate risk of bias (across all studies)
1862																																																	reduction in score of depression scales
1862			memantine (MEM)																																		AUD remission rate		NR	NR	NR	3	OR 0.86 (95% CI 0.1,5.2)	NR	NR	No	Low-moderate risk of bias (across all studies)
1862																																																	reduction in score of depression scales
1862			mirtazapine (MIR)																																		AUD remission rate		NR	NR	NR	3	NA	NR	NR	No	Low-moderate risk of bias (across all studies)
1862																																																	reduction in score of depression scales
1862			naltrexone (NTX)																																		AUD remission rate		NR	NR	NR	3	OR0.70 (95% CI 0.2,2.5)	NR	NR	No	Low-moderate risk of bias (across all studies)
1862																																																	reduction in score of depression scales
1862			naltrexone (NTX)+disukfiram (DIS)																																		AUD remission rate		NR	NR	NR	3	OR 0.38(95% CI 0.1,2.2)	NR	NR	No	Low-moderate risk of bias (across all studies)
1862																																																	reduction in score of depression scales
1862			naltrexone (NTX)+selective serotonin reuptake inhibitor (SSRI)																																		AUD remission rate		NR	NR	NR	3	OR 0.44 (95% CI 0.1, 1.7)	NR	NR	No	Low-moderate risk of bias (across all studies)
1862																																																	reduction in score of depression scales
1862			serotonin receptor antagonist/reuptake inhibitor (SARI)																																		AUD remission rate		NR	NR	NR	3	OR 0.53 (95% CI 0.1, 2.7)	NR	NR	No	Low-moderate risk of bias (across all studies)
1862																																																	reduction in score of depression scales
1862			noradrenaline reuptake inhibitor/noradrenaline reuptake inhibitor (NRI)																																		AUD remission rate		NR	NR	NR	3	OR 0.85 (95% CI 0.1, 6.7)	NR	NR	No	Low-moderate risk of bias (across all studies)
1862																																																	reduction in score of depression scales
1862			selective serotonin reuptake inhibitor (SSRI)																																		AUD remission rate		NR	NR	NR	3	OR 0.81 (95% CI 0.2, 2.8)	NR	NR	No	Low-moderate risk of bias (across all studies)
1862																																																	reduction in score of depression scales
1862			tricyclic antidepressants. (TCA)																																		AUD remission rate		NR	NR	NR	3	OR 0.59 (95% CI 0.1, 22.9)	NR	NR	No	Low-moderate risk of bias (across all studies)
1862																																																	reduction in score of depression scales
1862	baclofen (BCF)	adults comorbid with alcohol use disorders	Control																																		AUD remission rate		NR	NR	NR	3, 2, 1	OR 1.75 ( 95% CI 0.97, 3.29), MD 10.42 (95% CI 1.70, 19.33), SMD -0.25 (95% CI -1.03, 0.54)	NR	sensitivity analysis	No	Low-moderate risk of bias (across all studies)
1862			bromocriptine (BRO)																																		AUD remission rate		NR	NR	NR	3	OR 4.76 (95% CI 0.8, 30.0)	NR	NR	No	Low-moderate risk of bias (across all studies)
1862																																																	reduction in score of depression scales
1862			buspirone (BUS)																																		AUD remission rate		NR	NR	NR	3	OR 1.03 (95% CI 0.3, 4.1)	NR	NR	No	Low-moderate risk of bias (across all studies)
1862																																																	reduction in score of depression scales
1862			disukfiram (DIS)																																		AUD remission rate		NR	NR	NR	3	OR 0.35 (95% CI 0.1, 1.1)	NR	NR	No	Low-moderate risk of bias (across all studies)
1862																																																	reduction in score of depression scales
1862			lithium (LIT)																																		AUD remission rate		NR	NR	NR	3	OR 2.49 (95% CI 0.96, 7.6)	NR	NR	No	Low-moderate risk of bias (across all studies)
1862																																																	reduction in score of depression scales
1862			memantine (MEM)																																		AUD remission rate		NR	NR	NR	3	OR 1.54 (95% CI 0.3, 6.9)	NR	NR	No	Low-moderate risk of bias (across all studies)
1862																																																	reduction in score of depression scales
1862			mirtazapine (MIR)																																		AUD remission rate		NR	NR	NR	3	NA	NR	NR	No	Low-moderate risk of bias (across all studies)
1862																																																	reduction in score of depression scales
1862			naltrexone (NTX)																																		AUD remission rate		NR	NR	NR	3	OR 1.26 (95% CI 0.6, 2.8)	NR	NR	No	Low-moderate risk of bias (across all studies)
1862																																																	reduction in score of depression scales
1862			naltrexone (NTX)+disukfiram (DIS)																																		AUD remission rate		NR	NR	NR	3	OR 0.68 (95% CI 0.2, 2.9)	NR	NR	No	Low-moderate risk of bias (across all studies)
1862																																																	reduction in score of depression scales
1862			naltrexone (NTX)+selective serotonin reuptake inhibitor (SSRI)																																		AUD remission rate		NR	NR	NR	3	OR 0.78 (95% CI 0.3, 2.0)	NR	NR	No	Low-moderate risk of bias (across all studies)
1862																																																	reduction in score of depression scales
1862			serotonin receptor antagonist/reuptake inhibitor (SARI)																																		AUD remission rate		NR	NR	NR	3	OR 0.95 (95% CI 0.3, 3.3)	NR	NR	No	Low-moderate risk of bias (across all studies)
1862																																																	reduction in score of depression scales
1862			noradrenaline reuptake inhibitor/noradrenaline reuptake inhibitor (NRI)																																		AUD remission rate		NR	NR	NR	3	OR 1.52 (95% CI 0.3, 9.2)	NR	NR	No	Low-moderate risk of bias (across all studies)
1862																																																	reduction in score of depression scales
1862			selective serotonin reuptake inhibitor (SSRI)																																		AUD remission rate		NR	NR	NR	3	OR 1.44 (95% CI 0.7, 3.1)	NR	NR	No	Low-moderate risk of bias (across all studies)
1862																																																	reduction in score of depression scales
1862			tricyclic antidepressants. (TCA)																																		AUD remission rate		NR	NR	NR	3	OR 0.22 (95% CI 0.03, 1.6)	NR	NR	No	Low-moderate risk of bias (across all studies)
1862																																																	reduction in score of depression scales
1862	bromocriptine (BRO)	adults comorbid with alcohol use disorders	Control																																		AUD remission rate		NR	NR	NR	3, 2, 1	OR 1.70 (95% CI 0.50, 5.65), MD 7.51(95% CI -4.83, 19.91), SMD-0.48 (95% CI -2.44, 1.48)	NR	sensitivity analysis	No	Low-moderate risk of bias (across all studies)
1862			buspirone (BUS)																																		AUD remission rate		NR	NR	NR	3	OR 0.22(95% CI 0.03, 1.7)	NR	NR	No	Low-moderate risk of bias (across all studies)
1862																																																	reduction in score of depression scales
1862			disukfiram (DIS)																																		AUD remission rate		NR	NR	NR	3	OR 0.07(95% CI 0.01,0.5)	NR	NR	No	Low-moderate risk of bias (across all studies)
1862																																																	reduction in score of depression scales
1862			lithium (LIT)																																		AUD remission rate		NR	NR	NR	3	OR 0.53 (95% CI 0.01, 3.4)	NR	NR	No	Low-moderate risk of bias (across all studies)
1862																																																	reduction in score of depression scales
1862			memantine (MEM)																																		AUD remission rate		NR	NR	NR	3	OR 0.32 (95% CI 0.04,2.7)	NR	NR	No	Low-moderate risk of bias (across all studies)
1862																																																	reduction in score of depression scales
1862			mirtazapine (MIR)																																		AUD remission rate		NR	NR	NR	3	NA	NR	NR	No	Low-moderate risk of bias (across all studies)
1862																																																	reduction in score of depression scales
1862			naltrexone (NTX)																																		AUD remission rate		NR	NR	NR	3	OR 0.27 (95% CI 0.05, 1.5)	NR	NR	No	Low-moderate risk of bias (across all studies)
1862																																																	reduction in score of depression scales
1862			naltrexone (NTX)+disukfiram (DIS)																																		AUD remission rate		NR	NR	NR	3	OR 0.14 (95% CI 0.02, 1.2)	NR	NR	No	Low-moderate risk of bias (across all studies)
1862																																																	reduction in score of depression scales
1862			naltrexone (NTX)+selective serotonin reuptake inhibitor (SSRI)																																		AUD remission rate		NR	NR	NR	3	OR 0.16 (95% CI 0.03,0.96)	NR	NR	No	Low-moderate risk of bias (across all studies)
1862																																																	reduction in score of depression scales
1862			serotonin receptor antagonist/reuptake inhibitor (SARI)																																		AUD remission rate		NR	NR	NR	3	OR 0.20 (95% CI 0.03,1.4)	NR	NR	No	Low-moderate risk of bias (across all studies)
1862																																																	reduction in score of depression scales
1862			noradrenaline reuptake inhibitor/noradrenaline reuptake inhibitor (NRI)																																		AUD remission rate		NR	NR	NR	3	OR 0.32 (95% CI 0.03,3.3)	NR	NR	No	Low-moderate risk of bias (across all studies)
1862																																																	reduction in score of depression scales
1862			selective serotonin reuptake inhibitor (SSRI)																																		AUD remission rate		NR	NR	NR	3	OR 0.30(95% CI 0.05,1.7)	NR	NR	No	Low-moderate risk of bias (across all studies)
1862																																																	reduction in score of depression scales
1862			tricyclic antidepressants. (TCA)																																		AUD remission rate		NR	NR	NR	3	OR 0.22(95% CI 0.03, 1.6)	NR	NR	No	Low-moderate risk of bias (across all studies)
1862																																																	reduction in score of depression scales
1862	buspirone (BUS)	adults comorbid with alcohol use disorders	Control																																		AUD remission rate		NR	NR	NR	3, 2, 1	OR 0.37 (95% CI 0.07, 1.89), MD 4.29 (95% CI -24.62, 33.18), SMD -0.14 (95% CI -2.11,1,83)	NR	sensitivity analysis	No	Low-moderate risk of bias (across all studies)
1862			disukfiram (DIS)																																		AUD remission rate		NR	NR	NR	3	OR 0.34 (95% CI 0.07, 1.5)	NR	NR	No	Low-moderate risk of bias (across all studies)
1862																																																	reduction in score of depression scales
1862			lithium (LIT)																																		AUD remission rate		NR	NR	NR	3	OR 2.44 (95% CI 0.6, 11.0)	NR	NR	No	Low-moderate risk of bias (across all studies)
1862																																																	reduction in score of depression scales
1862			memantine (MEM)																																		AUD remission rate		NR	NR	NR	3	OR 1.50 (95% CI 0.2, 9.1)	NR	NR	No	Low-moderate risk of bias (across all studies)
1862																																																	reduction in score of depression scales
1862			mirtazapine (MIR)																																		AUD remission rate		NR	NR	NR	3	NA	NR	NR	No	Low-moderate risk of bias (across all studies)
1862																																																	reduction in score of depression scales
1862			naltrexone (NTX)																																		AUD remission rate		NR	NR	NR	3	OR 0.82 (95% CI 0.2, 3.5)	NR	NR	No	Low-moderate risk of bias (across all studies)
1862																																																	reduction in score of depression scales
1862			naltrexone (NTX)+disukfiram (DIS)																																		AUD remission rate		NR	NR	NR	3	OR 0.66 (95% CI 0.1, 3.8)	NR	NR	No	Low-moderate risk of bias (across all studies)
1862																																																	reduction in score of depression scales
1862			naltrexone (NTX)+selective serotonin reuptake inhibitor (SSRI)																																		AUD remission rate		NR	NR	NR	3	OR 0.76 (95% CI 0.2, 3.0)	NR	NR	No	Low-moderate risk of bias (across all studies)
1862																																																	reduction in score of depression scales
1862			serotonin receptor antagonist/reuptake inhibitor (SARI)																																		AUD remission rate		NR	NR	NR	3	OR 0.92(95% CI 0.2, 4.7)	NR	NR	No	Low-moderate risk of bias (across all studies)
1862																																																	reduction in score of depression scales
1862			noradrenaline reuptake inhibitor/noradrenaline reuptake inhibitor (NRI)																																		AUD remission rate		NR	NR	NR	3	OR 1.48 (95% CI 0.2, 12.0)	NR	NR	No	Low-moderate risk of bias (across all studies)
1862																																																	reduction in score of depression scales
1862			selective serotonin reuptake inhibitor (SSRI)																																		AUD remission rate		NR	NR	NR	3	OR 1.41 (95% CI 0.4, 5.0)	NR	NR	No	Low-moderate risk of bias (across all studies)
1862																																																	reduction in score of depression scales
1862			tricyclic antidepressants. (TCA)																																		AUD remission rate		NR	NR	NR	3	OR 0.97 (95% CI 0.2, 5.1)	NR	NR	No	Low-moderate risk of bias (across all studies)
1862																																																	reduction in score of depression scales
1862	disukfiram (DIS)	adults comorbid with alcohol use disorders	Control																																		AUD remission rate		NR	NR	NR	3, 2, 1	OR 5.00 (95% CI 1.97, 12.95), MD 17.03 (95% CI 3.83, 30.47), SMD 0.31 (95% CI -0.99, 1.61)	NR	sensitivity analysis	No	Low-moderate risk of bias (across all studies)
1862			lithium (LIT)																																		AUD remission rate		NR	NR	NR	3	OR 7.19 (95% CI 2.2, 27.0)	NR	NR	No	Low-moderate risk of bias (across all studies)
1862																																																	reduction in score of depression scales
1862			memantine (MEM)																																		AUD remission rate		NR	NR	NR	3	OR 4.44 (95% CI 0.8, 23.0)	NR	NR	No	Low-moderate risk of bias (across all studies)
1862																																																	reduction in score of depression scales
1862			mirtazapine (MIR)																																		AUD remission rate		NR	NR	NR	3	NA	NR	NR	No	Low-moderate risk of bias (across all studies)
1862																																																	reduction in score of depression scales
1862			naltrexone (NTX)																																		AUD remission rate		NR	NR	NR	3	OR 3.62 (95% CI 1.4, 9.3)	NR	NR	No	Low-moderate risk of bias (across all studies)
1862																																																	reduction in score of depression scales
1862			naltrexone (NTX)+disukfiram (DIS)																																		AUD remission rate		NR	NR	NR	3	OR 1.94 (95% CI 0.4, 8.0)	NR	NR	No	Low-moderate risk of bias (across all studies)
1862																																																	reduction in score of depression scales
1862			naltrexone (NTX)+selective serotonin reuptake inhibitor (SSRI)																																		AUD remission rate		NR	NR	NR	3	OR 2.25 (95% CI 0.7, 6.9)	NR	NR	No	Low-moderate risk of bias (across all studies)
1862																																																	reduction in score of depression scales
1862			serotonin receptor antagonist/reuptake inhibitor (SARI)																																		AUD remission rate		NR	NR	NR	3	OR 2.74 (95% CI 0.6, 12.0)	NR	NR	No	Low-moderate risk of bias (across all studies)
1862																																																	reduction in score of depression scales
1862			noradrenaline reuptake inhibitor/noradrenaline reuptake inhibitor (NRI)																																		AUD remission rate		NR	NR	NR	3	OR 4.36 (95% CI 0.6, 30.0)	NR	NR	No	Low-moderate risk of bias (across all studies)
1862																																																	reduction in score of depression scales
1862			selective serotonin reuptake inhibitor (SSRI)																																		AUD remission rate		NR	NR	NR	3	OR 4.16 (95% CI 1.5, 12.0)	NR	NR	No	Low-moderate risk of bias (across all studies)
1862																																																	reduction in score of depression scales
1862			tricyclic antidepressants. (TCA)																																		AUD remission rate		NR	NR	NR	3	OR 3.04 (95% CI 0.7, 13.0)	NR	NR	No	Low-moderate risk of bias (across all studies)
1862																																																	reduction in score of depression scales
1862	lithium (LIT)	adults comorbid with alcohol use disorders	Control																																		AUD remission rate		NR	NR	NR	3, 2, 1	OR 0.70 (95% CI 0.29, 1.52), MD 4.98 (95% CI -7.23, 17.41), SMD 0.01(95% CI -1.35, 1.37)	NR	sensitivity analysis	No	Low-moderate risk of bias (across all studies)
1862			memantine (MEM)																																		AUD remission rate		NR	NR	NR	3	OR 0.62 (95% CI 0.1, 2.9)	NR	NR	No	Low-moderate risk of bias (across all studies)
1862																																																	reduction in score of depression scales
1862			mirtazapine (MIR)																																		AUD remission rate		NR	NR	NR	3	NA	NR	NR	No	Low-moderate risk of bias (across all studies)
1862																																																	reduction in score of depression scales
1862			naltrexone (NTX)																																		AUD remission rate		NR	NR	NR	3	OR 0.51 (95% CI 0.2, 1.2)	NR	NR	No	Low-moderate risk of bias (across all studies)
1862																																																	reduction in score of depression scales
1862			naltrexone (NTX)+disukfiram (DIS)																																		AUD remission rate		NR	NR	NR	3	OR 0.27 (95% CI 0.1, 1.2)	NR	NR	No	Low-moderate risk of bias (across all studies)
1862																																																	reduction in score of depression scales
1862			naltrexone (NTX)+selective serotonin reuptake inhibitor (SSRI)																																		AUD remission rate		NR	NR	NR	3	OR 0.31 (95% CI 0.1, 0.9)	NR	NR	No	Low-moderate risk of bias (across all studies)
1862																																																	reduction in score of depression scales
1862			serotonin receptor antagonist/reuptake inhibitor (SARI)																																		AUD remission rate		NR	NR	NR	3	OR 0.38 (95% CI 0.1, 1.4)	NR	NR	No	Low-moderate risk of bias (across all studies)
1862																																																	reduction in score of depression scales
1862			noradrenaline reuptake inhibitor/noradrenaline reuptake inhibitor (NRI)																																		AUD remission rate		NR	NR	NR	3	OR 0.60 (95% CI 0.1, 3.8)	NR	NR	No	Low-moderate risk of bias (across all studies)
1862																																																	reduction in score of depression scales
1862			selective serotonin reuptake inhibitor (SSRI)																																		AUD remission rate		NR	NR	NR	3	OR 0.58 (95% CI 0.2,1.4)	NR	NR	No	Low-moderate risk of bias (across all studies)
1862																																																	reduction in score of depression scales
1862			tricyclic antidepressants. (TCA)																																		AUD remission rate		NR	NR	NR	3	OR 0.42 (95% CI 0.1, 1.5)	NR	NR	No	Low-moderate risk of bias (across all studies)
1862																																																	reduction in score of depression scales
1862	memantine (MEM)	adults comorbid with alcohol use disorders	Control																																		AUD remission rate		NR	NR	NR	3, 1	OR 1.10 (95% CI 0.29, 4.60), SMD -0.50 (95% CI -2.51, 1.50)	NR	sensitivity analysis	No	Low-moderate risk of bias (across all studies)
1862			mirtazapine (MIR)																																		AUD remission rate		NR	NR	NR	3	NA	NR	NR	No	Low-moderate risk of bias (across all studies)
1862																																																	reduction in score of depression scales
1862			naltrexone (NTX)																																		AUD remission rate		NR	NR	NR	3	OR 0.82 (95% CI 0.2, 3.5)	NR	NR	No	Low-moderate risk of bias (across all studies)
1862																																																	reduction in score of depression scales
1862			naltrexone (NTX)+disukfiram (DIS)																																		AUD remission rate		NR	NR	NR	3	OR 0.44 (95% CI 0.1,2.9)	NR	NR	No	Low-moderate risk of bias (across all studies)
1862																																																	reduction in score of depression scales
1862			naltrexone (NTX)+selective serotonin reuptake inhibitor (SSRI)																																		AUD remission rate		NR	NR	NR	3	OR 0.51(95% CI 0.1, 2.2)	NR	NR	No	Low-moderate risk of bias (across all studies)
1862																																																	reduction in score of depression scales
1862			serotonin receptor antagonist/reuptake inhibitor (SARI)																																		AUD remission rate		NR	NR	NR	3	OR 0.62 (95% CI 0.1, 3.6)	NR	NR	No	Low-moderate risk of bias (across all studies)
1862																																																	reduction in score of depression scales
1862			noradrenaline reuptake inhibitor/noradrenaline reuptake inhibitor (NRI)																																		AUD remission rate		NR	NR	NR	3	OR 0.98 (95% CI 0.1, 8.8)	NR	NR	No	Low-moderate risk of bias (across all studies)
1862																																																	reduction in score of depression scales
1862			selective serotonin reuptake inhibitor (SSRI)																																		AUD remission rate		NR	NR	NR	3	OR 0.94 (95% CI 0.3, 3.5)	NR	NR	No	Low-moderate risk of bias (across all studies)
1862																																																	reduction in score of depression scales
1862			tricyclic antidepressants. (TCA)																																		AUD remission rate		NR	NR	NR	3	OR 0.69 (95% CI 0.1, 4.0)	NR	NR	No	Low-moderate risk of bias (across all studies)
1862																																																	reduction in score of depression scales
1862	mirtazapine (MIR)	adults comorbid with alcohol use disorders	Control																																		AUD remission rate		NR	NR	NR	2, 1	MD -0.95 (95% CI -86.65,83.82), SMD -0.78 (95% CI -1.69, 0.13)	NR	sensitivity analysis	No	Low-moderate risk of bias (across all studies)
1862			naltrexone (NTX)																																		AUD remission rate		NR	NR	NR	NA	NA	NR	NR	No	Low-moderate risk of bias (across all studies)
1862																																																	reduction in score of depression scales
1862			naltrexone (NTX)+disukfiram (DIS)																																		AUD remission rate		NR	NR	NR	NA	NA	NR	NR	No	Low-moderate risk of bias (across all studies)
1862																																																	reduction in score of depression scales
1862			naltrexone (NTX)+selective serotonin reuptake inhibitor (SSRI)																																		AUD remission rate		NR	NR	NR	NA	NA	NR	NR	No	Low-moderate risk of bias (across all studies)
1862																																																	reduction in score of depression scales
1862			serotonin receptor antagonist/reuptake inhibitor (SARI)																																		AUD remission rate		NR	NR	NR	NA	NA	NR	NR	No	Low-moderate risk of bias (across all studies)
1862																																																	reduction in score of depression scales
1862			noradrenaline reuptake inhibitor/noradrenaline reuptake inhibitor (NRI)																																		AUD remission rate		NR	NR	NR	NA	NA	NR	NR	No	Low-moderate risk of bias (across all studies)
1862																																																	reduction in score of depression scales
1862			selective serotonin reuptake inhibitor (SSRI)																																		AUD remission rate		NR	NR	NR	NA	NA	NR	NR	No	Low-moderate risk of bias (across all studies)
1862																																																	reduction in score of depression scales
1862			tricyclic antidepressants. (TCA)																																		AUD remission rate		NR	NR	NR	NA	NA	NR	NR	No	Low-moderate risk of bias (across all studies)
1862																																																	reduction in score of depression scales
1862	naltrexone (NTX)	adults comorbid with alcohol use disorders	Control																																		AUD remission rate		NR	NR	NR	3, 2, 1	OR 1.38 (95% CI 0.88, 2.18),MD 4.76 (95% CI -3.59, 13.13), SMD 0.11 (95% CI -0.68, 0.89)	NR	sensitivity analysis	No	Low-moderate risk of bias (across all studies)
1862			naltrexone (NTX)+disukfiram (DIS)																																		AUD remission rate		NR	NR	NR	3	OR 0.54 ( 95% CI 0.1, 1.9)	NR	NR	No	Low-moderate risk of bias (across all studies)
1862																																																	reduction in score of depression scales
1862			naltrexone (NTX)+selective serotonin reuptake inhibitor (SSRI)																																		AUD remission rate		NR	NR	NR	3	OR 0.62 (95% CI 0.3, 1.3)	NR	NR	No	Low-moderate risk of bias (across all studies)
1862																																																	reduction in score of depression scales
1862			serotonin receptor antagonist/reuptake inhibitor (SARI)																																		AUD remission rate		NR	NR	NR	3	OR 0.75(95% CI 0.2,2.4)	NR	NR	No	Low-moderate risk of bias (across all studies)
1862																																																	reduction in score of depression scales
1862			noradrenaline reuptake inhibitor/noradrenaline reuptake inhibitor (NRI)																																		AUD remission rate		NR	NR	NR	3	OR 1.20(95% CI 0.2, 6.8)	NR	NR	No	Low-moderate risk of bias (across all studies)
1862																																																	reduction in score of depression scales
1862			selective serotonin reuptake inhibitor (SSRI)																																		AUD remission rate		NR	NR	NR	3	OR 1.15 (95% CI 0.62, 2.0)	NR	NR	No	Low-moderate risk of bias (across all studies)
1862																																																	reduction in score of depression scales
1862			tricyclic antidepressants. (TCA)																																		AUD remission rate		NR	NR	NR	3	OR 0.84(95% CI 0.3, 2.7)	NR	NR	No	Low-moderate risk of bias (across all studies)
1862																																																	reduction in score of depression scales
1862	naltrexone (NTX)+disukfiram (DIS)	adults comorbid with alcohol use disorders	Control																																		AUD remission rate		NR	NR	NR	3,2,1	OR 2.60 (95% CI 0.71, 10.15), MD 10.72 (95% CI -6.11, 27.65), SMD 0.30 (95% CI -1.37, 1.98)	NR	sensitivity analysis	No	Low-moderate risk of bias (across all studies)
1862			naltrexone (NTX)+selective serotonin reuptake inhibitor (SSRI)																																		AUD remission rate		NR	NR	NR	3	OR 1.15 (95% CI 0.3, 5.1)	NR	NR	No	Low-moderate risk of bias (across all studies)
1862																																																	reduction in score of depression scales
1862			serotonin receptor antagonist/reuptake inhibitor (SARI)																																		AUD remission rate		NR	NR	NR	3	OR 1.40 (95% CI 0.3, 8.0)	NR	NR	No	Low-moderate risk of bias (across all studies)
1862																																																	reduction in score of depression scales
1862			noradrenaline reuptake inhibitor/noradrenaline reuptake inhibitor (NRI)																																		AUD remission rate		NR	NR	NR	3	OR 2.25 (95% CI 0.3, 19.0)	NR	NR	No	Low-moderate risk of bias (across all studies)
1862																																																	reduction in score of depression scales
1862			selective serotonin reuptake inhibitor (SSRI)																																		AUD remission rate		NR	NR	NR	3	OR 2.14 (95% CI 2.5, 8.8)	NR	NR	No	Low-moderate risk of bias (across all studies)
1862																																																	reduction in score of depression scales
1862			tricyclic antidepressants. (TCA)																																		AUD remission rate		NR	NR	NR	3	OR 1.57 (95% CI 0.3, 8.8)	NR	NR	No	Low-moderate risk of bias (across all studies)
1862																																																	reduction in score of depression scales
1862	naltrexone (NTX)+selective serotonin reuptake inhibitor (SSRI)	adults comorbid with alcohol use disorders	Control																																		AUD remission rate		NR	NR	NR	3,2,1	OR 2.24 (95% CI 1.15, 4.50), MD 10.01(95% CI -4.32, 24,42), SMD -0.19(95% CI -1.07, 0.68)	NR	sensitivity analysis	No	Low-moderate risk of bias (across all studies)
1862			serotonin receptor antagonist/reuptake inhibitor (SARI)																																		AUD remission rate		NR	NR	NR	3	OR 1.22 (95% CI 0.3, 4.4)	NR	NR	No	Low-moderate risk of bias (across all studies)
1862																																																	reduction in score of depression scales
1862			noradrenaline reuptake inhibitor/noradrenaline reuptake inhibitor (NRI)																																		AUD remission rate		NR	NR	NR	3	OR 1.94 (95% CI 0.3, 12.0)	NR	NR	No	Low-moderate risk of bias (across all studies)
1862																																																	reduction in score of depression scales
1862			selective serotonin reuptake inhibitor (SSRI)																																		AUD remission rate		NR	NR	NR	3	OR 1.86 (95% CI 1.0, 3.6)	NR	NR	No	Low-moderate risk of bias (across all studies)
1862																																																	reduction in score of depression scales
1862			tricyclic antidepressants. (TCA)																																		AUD remission rate		NR	NR	NR	3	OR 1.36 (95% CI 0.4, 4.8)	NR	NR	No	Low-moderate risk of bias (across all studies)
1862																																																	reduction in score of depression scales
1862	serotonin receptor antagonist/reuptake inhibitor (SARI)	adults comorbid with alcohol use disorders	Control																																		AUD remission rate		NR	NR	NR	3, 2, 1	OR 1.85(95% CI 0.62, 5.66), MD 19.49 (95% CI -6.59, 45.62), SMD -0.23(95% CI -1.38, 0.92)	NR	sensitivity analysis	No	Low-moderate risk of bias (across all studies)
1862			noradrenaline reuptake inhibitor/noradrenaline reuptake inhibitor (NRI)																																		AUD remission rate		NR	NR	NR	3	OR 1.60 (95% CI 0.2, 12.0)	NR	NR	No	Low-moderate risk of bias (across all studies)
1862																																																	reduction in score of depression scales
1862			selective serotonin reuptake inhibitor (SSRI)																																		AUD remission rate		NR	NR	NR	3	OR 1.53 (95% CI 0.46, 5.0)	NR	NR	No	Low-moderate risk of bias (across all studies)
1862																																																	reduction in score of depression scales
1862			tricyclic antidepressants. (TCA)																																		AUD remission rate		NR	NR	NR	3	OR 1.12 (95% CI 0.3, 5.2)	NR	NR	No	Low-moderate risk of bias (across all studies)
1862																																																	reduction in score of depression scales
1862	noradrenaline reuptake inhibitor/noradrenaline reuptake inhibitor (NRI)	adults comorbid with alcohol use disorders	Control																																		AUD remission rate		NR	NR	NR	3, 1	OR 1.15 (95% CI 0.21, 6.31), SMD -2.44 (95% CI -3.53, -1.36)	NR	sensitivity analysis	No	Low-moderate risk of bias (across all studies)
1862			selective serotonin reuptake inhibitor (SSRI)																																		AUD remission rate		NR	NR	NR	3	OR 0.96 (95% CI 0.2, 5.3)	NR	NR	No	Low-moderate risk of bias (across all studies)
1862																																																	reduction in score of depression scales
1862			tricyclic antidepressants. (TCA)																																		AUD remission rate		NR	NR	NR	3	OR 0.70 (95% CI 0.1, 5.1)	NR	NR	No	Low-moderate risk of bias (across all studies)
1862																																																	reduction in score of depression scales
1862	selective serotonin reuptake inhibitor (SSRI)	adults comorbid with alcohol use disorders	Control																																		AUD remission rate		NR	NR	NR	3, 2, 1	OR 1.21 (95% CI 0.78, 1.92), MD 0.45 (95% CI -6.35, 7.36), SMD -0.33(95% CI -0.90, 0.24)	NR	sensitivity analysis	No	Low-moderate risk of bias (across all studies)
1862			tricyclic antidepressants. (TCA)																																		AUD remission rate		NR	NR	NR	3	OR 0.73 (95% CI 0.2, 2.3)	NR	NR	No	Low-moderate risk of bias (across all studies)
1862																																																	reduction in score of depression scales
1862	tricyclic antidepressants. (TCA)	adults comorbid with alcohol use disorders	Control																																		AUD remission rate		NR	NR	NR	3, 2, 1	OR 1.65 (95% CI 0.57, 4.73), MD 2.50 (95% CI -21.44, 26.40), SMD -0.31 (95% CI -1.11, 0.49)	NR	sensitivity analysis	No	Low-moderate risk of bias (across all studies)
3023	Gabapentin	AUD	Placebo	Alcohol consumption		4	566		1	Hedge’s g: 0.1446 (95%CI: -0.3452 to 0.6344)	I² = 82.2%				Percentage of heavy drinking days		7	734		1	Hedge’s g: 0.5478 (95%CI: 0.0145 to 1.0812)	I² = 89%															Percentage of abstinence days		3	421		1	Hedge’s g: 0.4951 (95%CI: -0.1740 to 1.1642)	I² = 81.9%
	Gabapentin	AUD	Placebo																																		Abstinence rate		4	552		3	OR 1.4704 (95%CI: 0.8154 to 2.6514)	I² = 2%
3196	Distance-based alcohol moderation	Cancer survivors	No intervention/ Brochures	Combined outcomes (days of drinking, AUDIT, g/day, and g/week)	NA	3	Total: 631	Mean: 10 months	1	SMD 0.12 (95%CI: -0.08 to 0.31)	I2 = 0%, Q = 0.05, P = 0.98	Explore in smoking cessation outcomes using sub-group analysis, but not alcohol moderation (due to low number of studies)	Publication bias for AM studies was not assessed as there were inadequate numbers of included trials to properly assess a funnel plot.	At least some concerns regarding RoB were identified for all RCTs (Tables S3). RoB in selection of the reported result was high or with some concerns in all but one study
3242	Technology-based interventions (TBIs) such as website, text messages, and tablet	Women of childbearing age (18 to 45 years old)	Inactive (no treatment, waitlist control, treatment as usual) or active (non–TBIs) controls	Combined outcomes of alcohol consumptions and %drinking days	NA	11	Total: 2318	Min: 4 weeks; Max: 6 months	1	SMD 0.13 (95%CI: -0.03 to 0.29)	NA	Sub-group analysis	The Trim and Fill publication bias assessment results show that (i) the estimated number of missing studies due to publication bias was 0, (ii) the significance testing failed to reject the null hypothesis that there was no missing studies due to publication bias (p > 0.05), and (iii) the pooled effect size estimate that has been adjusted for publication bias was identical to the unadjusted poole…	The overall quality of evidence based on 3,488 participants in 15 studies was moderate.
3450	Cognitive-behavioural coping skills training	concurrent problem alcohol and illicit drug users	twelve-step facilitation (TSF) programme																																		Alcohol abstinence as number achieving 3 or more weeks of consecutive alcohol abstinence during treatment.		1	Intervention:	NR	4	1.96[0.43,8.94]	NA	NA	NA	very low-quality evidence)
3450	Cognitive-behavioural coping skills training	concurrent problem alcohol and illicit drug users	twelve-step facilitation (TSF) programme																																		Alcohol abstinence as maximum number of weeks of consecutive alcohol abstinence during treatment		1		NR	2	0.4[-1.14,1.94]	NA	NA	NA	very low-quality evidence)
3450	Cognitive-behavioural coping skills training	concurrent problem alcohol and illicit drug users	twelve-step facilitation (TSF) programme																																		Alcohol abstinence during follow-up year		1		NR	4	2.38[0.1,55.06]	NA	NA	NA	very low-quality evidence)
3450	Brief intervention	concurrent problem alcohol and illicit drug users	treatment as usual	Alcohol use as AUDIT or ASSIST scores		3	Intervention: 84 Control: 86	3 months	1	0.07[-0.24,0.37]	Tau2=0; Chi2=0.48, df=2(P=0.79); I2=0%			Low quality
3450	Brief intervention	concurrent problem alcohol and illicit drug users	treatment as usual	Alcohol use as AUDIT scores		1	Intervention: 59 Control: 51	9 months	2	2.3[-0.58,5.18]	NA			Low quality
3450	Brief intervention	concurrent problem alcohol and illicit drug users	treatment as usual	Deacreased alcohol use		1	Intervention: 59 Control: 51	3 months	4	1.13[0.67,1.93]	NA			Low quality
3450	Brief intervention	concurrent problem alcohol and illicit drug users	treatment as usual	Number of drinks per week		1	Intervention: 59 Control: 51	3 months	2	0.7[-3.85,5.25]	NA			Low quality
3450	Brief intervention	concurrent problem alcohol and illicit drug users	treatment as usual	Number of drinks per week		1	Intervention: 59 Control: 51	9 months	2	-0.3[-4.79,4.19]	NA			Low quality
3450	Brief intervention	concurrent problem alcohol and illicit drug users	treatment as usual	Decreased alcohol use		1	Intervention: 59 Control: 51	9 months	4	1.09[0.62,1.92]	NA			Low quality
3450	Motivational interviewing	concurrent problem alcohol and illicit drug users	treatment as usual	Alcohol use as AUDIT or ASSIST scores		2	Intervention: 72 Control: 69	3 months	1	0.04[-0.29,0.37]	Tau2=0; Chi2=0.31, df=1(P=0.58); I2=0%			Low quality
3450	Motivational interviewing	concurrent problem alcohol and illicit drug users	treatment as usual	Alcohol use as AUDIT scores		1	Intervention: 59 Control: 51	9 months	2	2.3[-0.58,5.18]	NA			Low quality
3450	Motivational interviewing	concurrent problem alcohol and illicit drug users	treatment as usual	Alcohol use as number of standard drinks consumed per day over the last 30 days		1	Intervention: 148 Control: 77	1 month	2	-0.2[-1.76,1.36]	NA			Low quality
3450	Motivational interviewing	concurrent problem alcohol and illicit drug users	treatment as usual	Number of drinks per week		1	Intervention: 59 Control: 51	3 months	2	0.7[-3.85,5.25]	NA			Low quality
3450	Motivational interviewing	concurrent problem alcohol and illicit drug users	treatment as usual	Number of drinks per week		1	Intervention: 59 Control: 51	9 months	2	-0.3[-4.79,4.19]	NA			Low quality
3450	Motivational interviewing	concurrent problem alcohol and illicit drug users	treatment as usual	greater than 50% reduction in number of standard drinks consumed per day over the last 30 days		1	Intervention: 169 Control: 87	NR	4	1.01[0.77,1.31]	NA			Low quality
3450	Motivational interviewing	concurrent problem alcohol and illicit drug users	treatment as usual																																		Abstinence from alcohol over the last 30 days		1	Intervention: 169 Control: 87	NR	4	0.93[0.57,1.5]	NA			Low risk
3450	Motivational interviewing	concurrent problem alcohol and illicit drug users	treatment as usual	decreased alcohol use		1	Intervention: 59 Control: 51	3 months	4	1.13[0.67,1.93]	NA			Low quality
3450	Motivational interviewing	concurrent problem alcohol and illicit drug users	treatment as usual	decreased alcohol use		1	Intervention: 59 Control: 51	9 months	4	1.09[0.62,1.92]	NA			Low quality
3450	Brief motivational interviewing	concurrent problem alcohol and illicit drug users	assessment-only	number of days in the past 30 days with alcohol use		1	Intervention: 95 Control: 92	1 month	2	-0.3[-3.38,2.78]	NA			Moderate quality
3450	Brief motivational interviewing	concurrent problem alcohol and illicit drug users	assessment-only	number of days in the past 30 days with alcohol use		1	Intervention: 95 Control: 92	6 months	2	-1.5[-4.56,1.56]	NA			Moderate quality
3450	Brief motivational interviewing	concurrent problem alcohol and illicit drug users	assessment-only	25% reduction of drinking days in the past 30 days		1	Intervention: 95 Control: 92	NR	2	1.23[0.96,1.57]	NA			Moderate quality
3450	Brief motivational interviewing	concurrent problem alcohol and illicit drug users	assessment-only	50% reduction of drinking days in the past 30 days		1	Intervention: 95 Control: 92	NR	4	1.27[0.96,1.68]	NA			Moderate quality
3450	Brief motivational interviewing	concurrent problem alcohol and illicit drug users	assessment-only	75% reduction of drinking days in the past 30 days		1	Intervention: 95 Control: 92	NR	4	1.21[0.84,1.75]	NA			Moderate quality
3450	Brief motivational interviewing	concurrent problem alcohol and illicit drug users	assessment-only	1 or more drinking days' reduction in the past 30 days		1	Intervention: 95 Control: 92	NR	4	1.12[0.91,1.38]	NA			Moderate quality
3450	Brief motivational interviewing	concurrent problem alcohol and illicit drug users	assessment-only	7 or more drinking days' reduction in the past 30 days		1	Intervention: 95 Control: 92	NR	4	1.67[1.08,2.6]	NA			Moderate quality
[truncated: 125 more rows]
[truncated: 9 more columns]

## Sheet: Table 1
	Category	Type of intervention	Explanation/example
[truncated: 14 more rows]

## Sheet: Table 2
	Drug class
	A) Anticonvulsants e.g. carbamazepine, gabapentin, topiramate, chlormethiazole, magnesium sulphate
[truncated: 8 more rows]
