# Supplementary material for: Which interventions for alcohol use should be included in a universal healthcare benefit package? An umbrella review of targeted interventions to address harmful drinking and dependence
Source: BMC Public Health. 2023 Feb 23;23:382. doi: 10.1186/s12889-023-15152-6 (PMC9948368; doi:10.1186/s12889-023-15152-6)
Supplement: Supplementary file 6 — Additional file 6. [file 12889_2023_15152_MOESM6_ESM.xlsx]

## Sheet: Sheet1
		1a. SBIRT for hazardous/ harmful drinking	1b. Brief motivational interviewing	1c. Brief counselling	1d. Social norms	1e. Brief intervention for AUD/dependency	1f. BI in combination with other interventions		2. Psychosocial interventions	2a. CBT	2b. CM	2c. Community	2d. MI/MET	2e. Family-oriented	2f. Mentoring	2g. Coping skills	2h. Cue exposure	2i. Implementation intentions	2j. Home visit	2k. Controlled drinking		3a. e-interventions for hazardous/harmful use	3b. e-interventions for AUD	3c. Personalised digital intervention	3d. e-interventions for students / young adults	3e. e-interventions for military/veterans	3f. e-interventions for women (childbearing age)	3g. e-interventions for cancer survivors		4a. Anticonvulsants	4b. Antidepressants	4c. Antipsychotics	4d. Disulfiram	4e. Baclofen	4f. Acamprosate	4g. Nalmefene	4h. Naltrexone	4i. Alpha blocker	4j. Antiepileptics	4k. Atenolol	4l. Bromocriptine	4m. Galantamine	4n. GHB	4o. Lisuride	4p. Lithium	4q. Memantine	4r. Modanafil	4s. Paroxetine	4t. Varenicline
1. Risk of bias (study methods)	AMSTAR	Low	Very low	Very low	Low	Very low	Low		Very low	Moderate	Low	Moderate	Adolescent moderate; others low	High	Low (but high if sufficient studies to assess publication bias)	Low	Low	Moderate	Low	High		Very low	Very low	Very low	Very low	Very low	Very low	Moderate		Low	Low	Very low	Very low	Low (very mixed)	Very low	Moderate	Low	Very low	Very low	Low	Very low	Low	Low	Low	Very low	Very low	Low	Low	Very low
	RCT RoB	Low quality	Moderate quality	Moderate quality	Moderate quality	NR	NR		Unknown	Low quality	Low/NR quality	High RoB	Low quality	NR	Low risk of bias	Very low	Very low quality	Good quality	Low quality	Highquality		Low quality	Low quality	Low quality	Moderate quality	Moderate quality	Moderate quality	High risk of bias		Low	Low	Low	Low	Low (very mixed)	Moderate	Moderate	Low	NR	Low	Very low	Low	Low	Very low	Very low	Low	Low	Low	Very low	NR/High
2. Inconsistency between studies	Consistency MA results	Inconsistent, although most showed a significant effect	Inconsistent: 1 study large effect, 1 small effect, 1 no effect	General decrease in consumption	Good agreement (small effect for most outcomes, some outcomes not significant)	Consistent	Single study only		No	Different populations and time points	High (but wide CI)	NA - only one	Adolescent consistent; limited for others	NA - 1 study	NA - single study	1 study	NA 1 study	1 study	Yes (2 studies different pop)	1 study		Poor (mixture of moderate, small and no effect)	Few outcomes but not consistent	Relatively good (small effect size or not significant)	Good (very small effect)	Single study	Single study	Single study		Generally consistent (only topiramate shows effect)	Generally consistent	Mostly consistent	Inconsistent	Inconsistent (mostly none but 3 studies with effect)	Mostly consistent to show effect (except comorbid depression)	Generally consistent, overlap in RCTs	Mixture of no effect, small effect, big effect	Single study	Single study	Single study	Single study	Single study	Consistent for abstinence	Single study	Consistent (no effect)	Single study	Single study	Single study	Single study
	I2 in RCTs	Very high I2 in many RCTs	Very high heterogeneity	Moderate (varies from low to high across studies)	Moderate	Moderate	High		High	Moderate heterogeneity	Lots of heterogeneity	NR	Moderate adolescent, unknown others	Very high	Low	NR	Moderate-high	Low	Low/not reported	0		Moderate heterogeneity	Moderate heterogeneity	Moderate in 1 study, 0% in 2 studies	Moderate	Very heterogeneous	NR	0		High (ranges across studies)	Small or NR	High/NR	High	Moderate	High	Low heterogeneity	Moderate	Moderate	Moderate	NR	NR	NR	NR	NR	NR	NR	NR	0	Small
3. Indirectness	Applicability to PICO	Good	1/3 focussed on young people	1/3 studies only considered delivery by non-physicians	Only for student populations	Only abstinence and injury-related death (not consumption)	Only for AUD		AUD and emerging adults	Moderate	For AUD only	Low - one aspect only	High	Children under 18 years	Children/adolescents only	Alcohol dependence	Clinical or sub-clinical AUD	General population	Pregnant women and alcohol dependent	Only AUD		Good	Good	Good	Good	Sub-population only	Any level of drinking behaviour (may not be at risk)	Not necessarily at risk		Good	Good	Good	Good	Good	Good	Good	Good	Good	Comorbid depression	Good	Comorbid depression	Good	Good	Good	Good	Comorbid depression	Good	Comorbid anxiety	Good
4. Imprecision	95% CI	Variable	Variable across studies	Generally small	Small	Very wide	Very wide		Moderate	Wide for NMA	Very wide	relatively wide	Mostly small	Mixed	Small	Very wide	Moderate, but mostly clustered around 0	Small	Very wide	Very wide		Mixed, some very wide	Wide	Small	Small	Moderate	Small	Moderate		Moderate	Often very wide	Very wide	Wide	Wide	Generally not too wide	Small	Wide (mixed between studies)	Wide	Very wide	Very wide	Very wide	Moderate	Wide	Very wide	Very wide	Very wide	Very wide	Wide	Moderate
	Total sample size	Very big	Thousands	Thousands	Very high (thousands to tens of thousands)	Thousands	Thousands for MA (but not for individual comparisons)		NR, 22 RCTs for Davis 2017	Few RCTs, hundreds per RCT	Very small	2 RCT, 210 participants	Adolescents very large; adults unknown/v small; drug users very small	Total sample few hundred	Over 1000	Only 40 in intervention arm	Very small	Around 2000	Few hundred	Less than 100, 2 RCT		Thousands	Thousands	Thousands to tens of thousands	Thousands to tens of thousands	Thousands	Thousands	Hundreds		Hundreds - thousands	Very small (NR or less than 100)	Hundreds	Hundreds or thousands	Hundreds	Thousands	Hundreds	Hundreds to thousands	Hundreds	NR	<100	NR	<100	Hundreds	<100	<100	NR	<100	<100	Hundreds
5. Small study effect	Publication bias	Yes (2), No (1), NR (8)	No (1), NR (2)	Yes (1), No (1), NR (1)	Yes	Yes (in both studies)	Yes		NR	NR (too few studies)	NR	No	None/NR	No	NR (2 studies)	NR	Yes	No	NR	No		Yes (3), No (1)	No	Yes (1 NR, 1 No, 1 Yes)	Yes (2), No (1), NR (3)	NR	No	NR		1 No, 1 Yes (topiramate), 3 NR	Yes (1), No (1), NR (2)	No (1), NR (2)	No (1), Yes (1), NR (3)	No (3), yes (2), NR (2)	Yes (2), no (3), NR (5)	Yes	Yes (2), No (1), NR (5)	No	No	NR	No	NR	NR	NR	No	No	NR	NR	No
6. Other (if relevant)	Large effect size, long time frame, etc	Small effect size, long timeframe in most studies	NA	NA	Generally shorter timeframe	NA	NA		-	-	-	Very large, long time frame	Sub-group differences, insufficient time points	NA	Long time frame	-	-	Short time frame	-	Long time frame		NA	NA	Non-significant effect for study with longer timeframe	NA	Long timeframes	NA	NA		NR	Only effect shown in studies with publication bias	Only quetiapine has large effect size	NA	NA	NA	NA	NA	NA	NA	NA	NA	NA	NA	NA	NA	NA	NA	NA	NA
OVERALL	Very low, low, moderate, high	Low	Very low	Very low	Very low	Very low	Very low		Very low	Very low	Very low	Low	Adolescents - moderate; others - very low	Very low	Moderate	Very low	Very low	Moderate	Very low	Low		Very low	Very low	Very low	Very low	Very low	Very low	Very low		Very low	Very low	Very low	Very low	Very low	Low	Low	Very low	Very low	Very low	Very low	Very low	Very low	Very low	Very low	Very low	Very low	Very low	Very low	Very low
		Smedslund, Kaner, Ballesteros, Beich, Bertholet, Beyer, Elzerbi 2015, Elzerbi 2017, McQueen, van Ginneken	Ghosh, Kohler, Wilk	Jonas 2016, Sullivan, O'Connor	Foxcroft 2015, Moreira, Prestwich	Gao, Dinh-Zarr	Gao															Bendtsen, Riper 2014, Riper 2018, Dedert	Donoghue, Riper 2011	Kaner, Riper, Saxton	Carey, Hennessy, Foxcroft 2015, Moreira, Rooke, Smedslund	Doherty	Hai	Mujcic
[truncated: 14 more columns]
