# Supplementary material for: Which interventions for alcohol use should be included in a universal healthcare benefit package? An umbrella review of targeted interventions to address harmful drinking and dependence
Source: BMC Public Health. 2023 Feb 23;23:382. doi: 10.1186/s12889-023-15152-6 (PMC9948368; doi:10.1186/s12889-023-15152-6)
Supplement: Supplementary file 7 — Additional file 7. [file 12889_2023_15152_MOESM7_ESM.xlsx]

## Sheet: SD
Supplement 7: exclusion reason (title/abstract screening)
No.	Last name of lead author	Reason
#5034	Zdanys	1b) I - primary purpose is not related to alcohol use
#5033	Pitkanen	1b) I - primary purpose is not related to alcohol use
#3973	Verhaegh	1a) I - no intervention (eg risk/incidence)
#1590	Edmonds	1b) I - primary purpose is not related to alcohol use
#1591	Morrison	1a) I - no intervention (eg risk/incidence)
#1593	Pani	1b) I - primary purpose is not related to alcohol use		Reason	# papers	% total
#1594	vanDorp	1a) I - no intervention (eg risk/incidence)		1a (no intervention)	2243	0.165145
#1595	Barone	1b) I - primary purpose is not related to alcohol use		1b (alcohol use is not primary purpose)	9678	0.712561
#3920	Law	1b) I - primary purpose is not related to alcohol use		1c (population level)	113	0.00831984
#1628	Fehily	3) S - not SR of RCTs (eg umbrella review)		2 (outcome not related to alcohol use)	344	0.0253276
#1629	Reisfield	1b) I - primary purpose is not related to alcohol use		3 (not systematic review of RCTs)	883	0.0650125
#1631	Yu	1b) I - primary purpose is not related to alcohol use		TOTAL	13261	0.976366
#1632	McCarthy	1b) I - primary purpose is not related to alcohol use		Not reported	321	0.0236342
#1633	Mattick	1b) I - primary purpose is not related to alcohol use
#1634	Hu	1b) I - primary purpose is not related to alcohol use
#1635	Dudek	1b) I - primary purpose is not related to alcohol use
#1636	Humphrey	1b) I - primary purpose is not related to alcohol use
#146	Stein	1a) I - no intervention (eg risk/incidence)
#5055	Karila	1b) I - primary purpose is not related to alcohol use
#5026	Jones	1b) I - primary purpose is not related to alcohol use
#5036	Clark	1a) I - no intervention (eg risk/incidence)
#3971	McQuire	1b) I - primary purpose is not related to alcohol use
#3943	Su	1a) I - no intervention (eg risk/incidence)
#3944	Roemer	1a) I - no intervention (eg risk/incidence)
#4991	Pocha	1b) I - primary purpose is not related to alcohol use
#4970	Falagas	1b) I - primary purpose is not related to alcohol use
#149	Mbuagbaw	1b) I - primary purpose is not related to alcohol use
#150	Andrade	3) S - not SR of RCTs (eg umbrella review)
#4973	McMurran	1b) I - primary purpose is not related to alcohol use
#4990		3) S - not SR of RCTs (eg umbrella review)
#151	Newton	1a) I - no intervention (eg risk/incidence)
#4306	Maldonado	1a) I - no intervention (eg risk/incidence)
#4972	Ahern	1a) I - no intervention (eg risk/incidence)
#4988	Babcock	1b) I - primary purpose is not related to alcohol use
#4310	Kennedy	1b) I - primary purpose is not related to alcohol use
#4982	Hyman	1b) I - primary purpose is not related to alcohol use
#5058	Weschules	1b) I - primary purpose is not related to alcohol use
#5064	Stamey	1b) I - primary purpose is not related to alcohol use
#1605	Vieweg	1b) I - primary purpose is not related to alcohol use
#1610	Polańska	1a) I - no intervention (eg risk/incidence)
#1603	Evans	1b) I - primary purpose is not related to alcohol use
#1608	Sims	1b) I - primary purpose is not related to alcohol use
#1611	Amato	1b) I - primary purpose is not related to alcohol use
#4103	Edelman	1b) I - primary purpose is not related to alcohol use
#4104	Nabhan	1b) I - primary purpose is not related to alcohol use
#4105	Karam	1a) I - no intervention (eg risk/incidence)
#4107	Roozen	1a) I - no intervention (eg risk/incidence)
#4753	Korte	1a) I - no intervention (eg risk/incidence)
#4756	Wittchen	1a) I - no intervention (eg risk/incidence)
#4757	Dodd	1b) I - primary purpose is not related to alcohol use
#4759	Fountoulakis	1b) I - primary purpose is not related to alcohol use
#4761	Lalonde	1b) I - primary purpose is not related to alcohol use
#4762	Richard-Devantoy	1a) I - no intervention (eg risk/incidence)
#2562	Blanker	1b) I - primary purpose is not related to alcohol use
#2563	Khalife	1b) I - primary purpose is not related to alcohol use
#2564	Archibald	1b) I - primary purpose is not related to alcohol use
#2565	Johnson	1b) I - primary purpose is not related to alcohol use
#2566	ChewHSJ	1b) I - primary purpose is not related to alcohol use
#2567	Vet	1b) I - primary purpose is not related to alcohol use
#2568	Litjens	3) S - not SR of RCTs (eg umbrella review)
#2569	Alayli-Goebbels	2) O - not related to alcohol use or health outcome
#2570	Cummings	1b) I - primary purpose is not related to alcohol use
#2571	Wilson	1b) I - primary purpose is not related to alcohol use
#4764	Sritharan	1b) I - primary purpose is not related to alcohol use
#4766	Cornaggia	1b) I - primary purpose is not related to alcohol use
#4773	Rabasseda	1b) I - primary purpose is not related to alcohol use
#4804	Martens	3) S - not SR of RCTs (eg umbrella review)
#4797	Zupancic	1b) I - primary purpose is not related to alcohol use
#4798	Watson	3) S - not SR of RCTs (eg umbrella review)
#4800	Yurasek	3) S - not SR of RCTs (eg umbrella review)
#4802	Ratzlaff	1b) I - primary purpose is not related to alcohol use
#4803	Yokoyama	1a) I - no intervention (eg risk/incidence)
#4734	Gilligan	3) S - not SR of RCTs (eg umbrella review)
#4737	Sinclair	3) S - not SR of RCTs (eg umbrella review)
#2400	Oosterom-Calo	1b) I - primary purpose is not related to alcohol use
#2401	Musso	1b) I - primary purpose is not related to alcohol use
#2402	O'Connor	1a) I - no intervention (eg risk/incidence)
#2403	Thomas 1998	1b) I - primary purpose is not related to alcohol use
#2404	DiFiore	1b) I - primary purpose is not related to alcohol use
#2405	Orriols	1a) I - no intervention (eg risk/incidence)
#2407	Durand	1b) I - primary purpose is not related to alcohol use
#2408	Rezaei	1b) I - primary purpose is not related to alcohol use
#2409		1b) I - primary purpose is not related to alcohol use
#2460	Reed	1b) I - primary purpose is not related to alcohol use
#2462	Lavrentaki	1b) I - primary purpose is not related to alcohol use
#2463	Hahm 2014	1b) I - primary purpose is not related to alcohol use
#2464	Valença	1b) I - primary purpose is not related to alcohol use
#2465	Kaouk	1b) I - primary purpose is not related to alcohol use
#2466	Posternak	1b) I - primary purpose is not related to alcohol use
#2468	Said	1b) I - primary purpose is not related to alcohol use
#4740	DeHert	1b) I - primary purpose is not related to alcohol use
#4741	Taylor	1b) I - primary purpose is not related to alcohol use
#4744	Bühler	1a) I - no intervention (eg risk/incidence)
#4747	Abbott	1a) I - no intervention (eg risk/incidence)
#4748	Gordon	1b) I - primary purpose is not related to alcohol use
#4749	Hutchinson	1b) I - primary purpose is not related to alcohol use
#4750	Cuzick	1b) I - primary purpose is not related to alcohol use
#4836	Lyons	1b) I - primary purpose is not related to alcohol use
#4837	Zelber-Sagi	1b) I - primary purpose is not related to alcohol use
#4842	Peng	1b) I - primary purpose is not related to alcohol use
#2469	Roskilly	1b) I - primary purpose is not related to alcohol use
#2470	Stamatakos	1b) I - primary purpose is not related to alcohol use
#2471	Roomi	1b) I - primary purpose is not related to alcohol use
#2472	Khan	1b) I - primary purpose is not related to alcohol use
#2473	Radhakrishnan	1b) I - primary purpose is not related to alcohol use
#2475	Mitchell	1b) I - primary purpose is not related to alcohol use
#4843	Fisher	1b) I - primary purpose is not related to alcohol use
#4845	McKay	3) S - not SR of RCTs (eg umbrella review)
#4852	Fišar	1b) I - primary purpose is not related to alcohol use
#4853	Ferziger	1b) I - primary purpose is not related to alcohol use
#4854	Conway	1a) I - no intervention (eg risk/incidence)
#3507	Kiryu	1b) I - primary purpose is not related to alcohol use
#4491	Rowe	1b) I - primary purpose is not related to alcohol use
#2477	Bergsjø	1b) I - primary purpose is not related to alcohol use
#2478	Corkery	1b) I - primary purpose is not related to alcohol use
#2479	Davis	1b) I - primary purpose is not related to alcohol use
#2480	Zhang	1b) I - primary purpose is not related to alcohol use
#2481	Nugent	1b) I - primary purpose is not related to alcohol use
#2482	Vondracek	1b) I - primary purpose is not related to alcohol use
#2483	Steele	1b) I - primary purpose is not related to alcohol use
#2484	Kwok	1b) I - primary purpose is not related to alcohol use
#2485	Mulqueeny	1b) I - primary purpose is not related to alcohol use
#2487	Body	1b) I - primary purpose is not related to alcohol use
#2488	Brunton	1b) I - primary purpose is not related to alcohol use
#2489	Poon	1b) I - primary purpose is not related to alcohol use
#2490	Saunders	1b) I - primary purpose is not related to alcohol use
#2492	Houlihan	1b) I - primary purpose is not related to alcohol use
#2493	Adal	1b) I - primary purpose is not related to alcohol use
#2494	Lu	1b) I - primary purpose is not related to alcohol use
#2495	delaTaille	1b) I - primary purpose is not related to alcohol use
#2496	Mennear	1b) I - primary purpose is not related to alcohol use
#2497	Baxter	1b) I - primary purpose is not related to alcohol use
#2498	Kohli	1b) I - primary purpose is not related to alcohol use
#2499	Verma	1b) I - primary purpose is not related to alcohol use
#2500	Razzak	1b) I - primary purpose is not related to alcohol use
#2503	Pan	1b) I - primary purpose is not related to alcohol use
#2505	Helinski	1a) I - no intervention (eg risk/incidence)
#4492	Voinov	1b) I - primary purpose is not related to alcohol use
#4494	FeldsteinEwing	3) S - not SR of RCTs (eg umbrella review)
#4495	Thayer	3) S - not SR of RCTs (eg umbrella review)
#4497	Wobrock	1b) I - primary purpose is not related to alcohol use
#4549	Ramsden	1b) I - primary purpose is not related to alcohol use
#4545	Lokkerbol	3) S - not SR of RCTs (eg umbrella review)
#4544	Doneen	1b) I - primary purpose is not related to alcohol use
#4543	O'Keeffe	1a) I - no intervention (eg risk/incidence)
#4542	Burgos-Chapman	1b) I - primary purpose is not related to alcohol use
#4541	Glover	1b) I - primary purpose is not related to alcohol use
#4540	Jones	1a) I - no intervention (eg risk/incidence)
#4533	Rayar	1b) I - primary purpose is not related to alcohol use
#2506	Saïas	1b) I - primary purpose is not related to alcohol use
#2507	Roberts	1b) I - primary purpose is not related to alcohol use
#2508	Snijder	3) S - not SR of RCTs (eg umbrella review)
#2509	Zhuo	1b) I - primary purpose is not related to alcohol use
#2510	Romeo	1a) I - no intervention (eg risk/incidence)
#2530	Khan	1b) I - primary purpose is not related to alcohol use
#2529	McNiss	1b) I - primary purpose is not related to alcohol use
#2528	Mishra	1b) I - primary purpose is not related to alcohol use
#2527	vanEsch	1b) I - primary purpose is not related to alcohol use
#2526	Donnan	1b) I - primary purpose is not related to alcohol use
#2525	Brunetti	1b) I - primary purpose is not related to alcohol use
#2524	Singh	1a) I - no intervention (eg risk/incidence)
#2523	WHO	3) S - not SR of RCTs (eg umbrella review)
#2522	Jensen	1b) I - primary purpose is not related to alcohol use
#2521	Mazina	1b) I - primary purpose is not related to alcohol use
#2520	Guillamondegui	1b) I - primary purpose is not related to alcohol use
#2519		1b) I - primary purpose is not related to alcohol use
#4561	Ugochukwu	1a) I - no intervention (eg risk/incidence)
#4562	Yadav	1b) I - primary purpose is not related to alcohol use
#4563	Lomonaco	1b) I - primary purpose is not related to alcohol use
#4565	Lucchese	1b) I - primary purpose is not related to alcohol use
#4568	Pearman	1b) I - primary purpose is not related to alcohol use
#4570	Feyissa	3) S - not SR of RCTs (eg umbrella review)
#4573	Fock	1b) I - primary purpose is not related to alcohol use
#4574	Romero-Martínez	1a) I - no intervention (eg risk/incidence)
#2511	Lokkerbol	3) S - not SR of RCTs (eg umbrella review)
#2513	Fishbain	1a) I - no intervention (eg risk/incidence)
#4552	Vinson	3) S - not SR of RCTs (eg umbrella review)
#2514	Lee	1b) I - primary purpose is not related to alcohol use
#2515	Gentile	1b) I - primary purpose is not related to alcohol use
#2516	Masic	1b) I - primary purpose is not related to alcohol use
#2517	Jawaro	1b) I - primary purpose is not related to alcohol use
#2518	Atesok	1b) I - primary purpose is not related to alcohol use
#2531	Bhupathiraju	1b) I - primary purpose is not related to alcohol use
#2532	Kempton	1b) I - primary purpose is not related to alcohol use
#2533	Yonemoto	1b) I - primary purpose is not related to alcohol use
#2534	Paśko	1b) I - primary purpose is not related to alcohol use
#2535	Johansen	1b) I - primary purpose is not related to alcohol use
#4554	Stein	1b) I - primary purpose is not related to alcohol use
#4558	Parkash	1b) I - primary purpose is not related to alcohol use
#4604	Walvoort	2) O - not related to alcohol use or health outcome
#4608	Manasco	3) S - not SR of RCTs (eg umbrella review)
#4612	Rodríguez	1a) I - no intervention (eg risk/incidence)
#4614	Ospina	3) S - not SR of RCTs (eg umbrella review)
#4615	Lie	1b) I - primary purpose is not related to alcohol use
#4616	Day	1b) I - primary purpose is not related to alcohol use
#4621	Senikas	1a) I - no intervention (eg risk/incidence)
#4504	Field	3) S - not SR of RCTs (eg umbrella review)
#4506	Kaufman	1b) I - primary purpose is not related to alcohol use
#4507	Kular	1b) I - primary purpose is not related to alcohol use
#4508	Barrault	3) S - not SR of RCTs (eg umbrella review)
#4509	Mullie	1b) I - primary purpose is not related to alcohol use
#4517	Tsai	1b) I - primary purpose is not related to alcohol use
#4518	Mohanty	1b) I - primary purpose is not related to alcohol use
#4519	Nam	3) S - not SR of RCTs (eg umbrella review)
#3739	Makri	1b) I - primary purpose is not related to alcohol use
#3740	Eshraghian	1b) I - primary purpose is not related to alcohol use
#3744	Andersson	1b) I - primary purpose is not related to alcohol use
#3745	Yuan	1b) I - primary purpose is not related to alcohol use
#3746	Wlodarczyk	1b) I - primary purpose is not related to alcohol use
#3747	Srinivasa	1b) I - primary purpose is not related to alcohol use
#3750	Melkonian	1a) I - no intervention (eg risk/incidence)
#3752	Rafiemanesh	2) O - not related to alcohol use or health outcome
#3753		3) S - not SR of RCTs (eg umbrella review)
#3754	Kagee	1a) I - no intervention (eg risk/incidence)
#3756	Huang	1b) I - primary purpose is not related to alcohol use
#3758	Fernandes	1a) I - no intervention (eg risk/incidence)
#3761	Adkins	1a) I - no intervention (eg risk/incidence)
#3762	Mcallister-Williams	1b) I - primary purpose is not related to alcohol use
#3763	Richards	1b) I - primary purpose is not related to alcohol use
#3764	Dwivedi	1b) I - primary purpose is not related to alcohol use
#3766	Bevilacqua	1a) I - no intervention (eg risk/incidence)
#3767	Li	1b) I - primary purpose is not related to alcohol use
#3768	Pompili	1b) I - primary purpose is not related to alcohol use
#3774	Fuehrlein	1b) I - primary purpose is not related to alcohol use
#3775	Cornelius	3) S - not SR of RCTs (eg umbrella review)
#182	Foxcroft	3) S - not SR of RCTs (eg umbrella review)
#183	Cunningham	3) S - not SR of RCTs (eg umbrella review)
#184	Griffin	1a) I - no intervention (eg risk/incidence)
#185	Knox	1a) I - no intervention (eg risk/incidence)
#187	El-Guebaly	1a) I - no intervention (eg risk/incidence)
#189	Block	1b) I - primary purpose is not related to alcohol use
#190	Kienast	3) S - not SR of RCTs (eg umbrella review)
#193	Berks	2) O - not related to alcohol use or health outcome
#195	Reinholdz	2) O - not related to alcohol use or health outcome
#199	Donovan	1a) I - no intervention (eg risk/incidence)
#201	Lehto	1b) I - primary purpose is not related to alcohol use
#224	Anderson	3) S - not SR of RCTs (eg umbrella review)
#227	Minozzi	1b) I - primary purpose is not related to alcohol use
#3675	Gál	3) S - not SR of RCTs (eg umbrella review)
#3677	Carbia	1a) I - no intervention (eg risk/incidence)
#3679	Zhou	1b) I - primary purpose is not related to alcohol use
#3680	McMahon	1b) I - primary purpose is not related to alcohol use
#3685	Vos	1a) I - no intervention (eg risk/incidence)
#3699	Soyka	3) S - not SR of RCTs (eg umbrella review)
#3732	O'Shea	3) S - not SR of RCTs (eg umbrella review)
#3734	Lalanne	1a) I - no intervention (eg risk/incidence)
#25	Roozen	1a) I - no intervention (eg risk/incidence)
#36	Paille	3) S - not SR of RCTs (eg umbrella review)
#39	Nepal	1c) I - population level (eg law/awareness campaign)
#41	Zale	1a) I - no intervention (eg risk/incidence)
#47	Scafato	1a) I - no intervention (eg risk/incidence)
#71	Stolle	1a) I - no intervention (eg risk/incidence)
#73	Sher	1a) I - no intervention (eg risk/incidence)
#212	Leeman	1b) I - primary purpose is not related to alcohol use
#213	Ramseier	1b) I - primary purpose is not related to alcohol use
#214	MacLeod	1a) I - no intervention (eg risk/incidence)
#215	Naudet	3) S - not SR of RCTs (eg umbrella review)
#220	Ijaz	1b) I - primary purpose is not related to alcohol use
#1725	Cherpitel	3) S - not SR of RCTs (eg umbrella review)
#1724	Sultana	1b) I - primary purpose is not related to alcohol use
#1723	Nieto-Fernández	1b) I - primary purpose is not related to alcohol use
#51	Nunn	1a) I - no intervention (eg risk/incidence)
#52	Beck	1a) I - no intervention (eg risk/incidence)
#53	Muhunthan	1c) I - population level (eg law/awareness campaign)
#232	Li	3) S - not SR of RCTs (eg umbrella review)
#230	McKetin	1a) I - no intervention (eg risk/incidence)
#242	Toner	3) S - not SR of RCTs (eg umbrella review)
#234	Derges	3) S - not SR of RCTs (eg umbrella review)
#68	Brewer	3) S - not SR of RCTs (eg umbrella review)
#64	Guglielmo	3) S - not SR of RCTs (eg umbrella review)
#61	Brenaut	1a) I - no intervention (eg risk/incidence)
#59	Friesen	3) S - not SR of RCTs (eg umbrella review)
#56	Beaulieu	1b) I - primary purpose is not related to alcohol use
#58	Marjerrison	1a) I - no intervention (eg risk/incidence)
#1710	Wilens	1a) I - no intervention (eg risk/incidence)
#1711	McPherson	3) S - not SR of RCTs (eg umbrella review)
#1712	Necho	1a) I - no intervention (eg risk/incidence)
#1737	Rawla	1b) I - primary purpose is not related to alcohol use
#1736	Chersich	1b) I - primary purpose is not related to alcohol use
#1735	Schick	3) S - not SR of RCTs (eg umbrella review)
#1734	DiCiaula	1b) I - primary purpose is not related to alcohol use
#1732	Noormohammadi	1b) I - primary purpose is not related to alcohol use
#1731	Newton	3) S - not SR of RCTs (eg umbrella review)
#1730	Enzi	1a) I - no intervention (eg risk/incidence)
#1729	Carney	1b) I - primary purpose is not related to alcohol use
#1728	Steele	1b) I - primary purpose is not related to alcohol use
#1727	Cameron	1b) I - primary purpose is not related to alcohol use
#1722	HashemiNazari	1b) I - primary purpose is not related to alcohol use
#1720	Kirchin	1b) I - primary purpose is not related to alcohol use
#1719	Simkhada	1b) I - primary purpose is not related to alcohol use
#1718	Steane	1a) I - no intervention (eg risk/incidence)
#1717	Fryer	1b) I - primary purpose is not related to alcohol use
#1716	Imai	1b) I - primary purpose is not related to alcohol use
#4696	Louis-Jacques	3) S - not SR of RCTs (eg umbrella review)
#1714	Shah	1b) I - primary purpose is not related to alcohol use
#1715	Rubens	1a) I - no intervention (eg risk/incidence)
#4699	Gillie	1b) I - primary purpose is not related to alcohol use
#4651	Harris	1b) I - primary purpose is not related to alcohol use
#4653	Drake	1b) I - primary purpose is not related to alcohol use
#4654		1b) I - primary purpose is not related to alcohol use
#4656	Mehra	1b) I - primary purpose is not related to alcohol use
#4659	Farid	1b) I - primary purpose is not related to alcohol use
#4660	Janczyk	1b) I - primary purpose is not related to alcohol use
#4661	Levran	1a) I - no intervention (eg risk/incidence)
#4703	Wang	1b) I - primary purpose is not related to alcohol use
#4678	Spanagel	3) S - not SR of RCTs (eg umbrella review)
#4676	Spadari	1a) I - no intervention (eg risk/incidence)
#4675	Ceccarelli	1b) I - primary purpose is not related to alcohol use
#4674	Wellington	1a) I - no intervention (eg risk/incidence)
#4673	Wu-Chou	1b) I - primary purpose is not related to alcohol use
#4672	McCartney	1b) I - primary purpose is not related to alcohol use
#4669	Friedlander	1b) I - primary purpose is not related to alcohol use
#4667	Morgenstern	3) S - not SR of RCTs (eg umbrella review)
#2281	Bauer	1a) I - no intervention (eg risk/incidence)
#2280	Lee	1a) I - no intervention (eg risk/incidence)
#2278	Jepsen	1b) I - primary purpose is not related to alcohol use
#2277	Seigneurie	1b) I - primary purpose is not related to alcohol use
#3706	Holton	1a) I - no intervention (eg risk/incidence)
#3707	Le	1b) I - primary purpose is not related to alcohol use
#3716	Brown	1b) I - primary purpose is not related to alcohol use
#3718	Cheng	1a) I - no intervention (eg risk/incidence)
#3720	Shin	3) S - not SR of RCTs (eg umbrella review)
#3721	Shoulders	1b) I - primary purpose is not related to alcohol use
#3725	Petrick	1a) I - no intervention (eg risk/incidence)
#3727	Pericleous	1b) I - primary purpose is not related to alcohol use
#3646	Hill	3) S - not SR of RCTs (eg umbrella review)
#4632	Gunter	3) S - not SR of RCTs (eg umbrella review)
#4631	Pompili	1a) I - no intervention (eg risk/incidence)
#4624	Pace	1b) I - primary purpose is not related to alcohol use
#4623	Park	1b) I - primary purpose is not related to alcohol use
#4622	Grant	1b) I - primary purpose is not related to alcohol use
#3668	Ahangarpour	1b) I - primary purpose is not related to alcohol use
#3667	Ordean	3) S - not SR of RCTs (eg umbrella review)
#3662	Pipo	1b) I - primary purpose is not related to alcohol use
#2957	Nisticò	1b) I - primary purpose is not related to alcohol use
#2951	Zheng	1b) I - primary purpose is not related to alcohol use
#2948	Hawkins	1b) I - primary purpose is not related to alcohol use
#2947	Vancampfort	1b) I - primary purpose is not related to alcohol use
#2940	Hwang	3) S - not SR of RCTs (eg umbrella review)
#2939	Stier-Jarmer	1b) I - primary purpose is not related to alcohol use
#2933	Balaskas	1b) I - primary purpose is not related to alcohol use
#4726	Guenther	1b) I - primary purpose is not related to alcohol use
#4725	Chambless	1b) I - primary purpose is not related to alcohol use
#4724	NapieralaMavedzenge	1b) I - primary purpose is not related to alcohol use
#4723	Horacek	1b) I - primary purpose is not related to alcohol use
#4718	Mustafa	1b) I - primary purpose is not related to alcohol use
#4715	Siegenthaler	1b) I - primary purpose is not related to alcohol use
#4713	Aldridge	1b) I - primary purpose is not related to alcohol use
#4711	Livhits	1b) I - primary purpose is not related to alcohol use
#4709	DiSalvo	1b) I - primary purpose is not related to alcohol use
#4707	LeDoaré	1b) I - primary purpose is not related to alcohol use
#4705	Semb	1b) I - primary purpose is not related to alcohol use
#4695	Yan	1b) I - primary purpose is not related to alcohol use
#4694	Berk	1b) I - primary purpose is not related to alcohol use
#3659	Rotrosen	3) S - not SR of RCTs (eg umbrella review)
#3661	Young	1c) I - population level (eg law/awareness campaign)
#2997	Malaca	1b) I - primary purpose is not related to alcohol use
#2998	Hariri	1b) I - primary purpose is not related to alcohol use
#2999	Raftery	1a) I - no intervention (eg risk/incidence)
#3003	Martin	3) S - not SR of RCTs (eg umbrella review)
#3004	Hurlocker	3) S - not SR of RCTs (eg umbrella review)
#3005	Vali	3) S - not SR of RCTs (eg umbrella review)
#3008	Phan	1b) I - primary purpose is not related to alcohol use
#3821	Rigney	1b) I - primary purpose is not related to alcohol use
#3819	Tseng	3) S - not SR of RCTs (eg umbrella review)
#3818	Linares	1b) I - primary purpose is not related to alcohol use
#3816	Kharlamov	1b) I - primary purpose is not related to alcohol use
#3813	Karakkattu	1b) I - primary purpose is not related to alcohol use
#3810	Kopp	1b) I - primary purpose is not related to alcohol use
#3809	Stephan	1a) I - no intervention (eg risk/incidence)
#3807	Chen	3) S - not SR of RCTs (eg umbrella review)
#3806	Brooks	3) S - not SR of RCTs (eg umbrella review)
#3805	Clair	3) S - not SR of RCTs (eg umbrella review)
#3804	Mead	1b) I - primary purpose is not related to alcohol use
#3803	Beck	3) S - not SR of RCTs (eg umbrella review)
#3013	Cedeno-Veloz	1b) I - primary purpose is not related to alcohol use
#3808	Lau	1b) I - primary purpose is not related to alcohol use
#3867	Burton	1b) I - primary purpose is not related to alcohol use
#3868	Calhoun	1b) I - primary purpose is not related to alcohol use
#3869	Stine	1b) I - primary purpose is not related to alcohol use
#3871	Carney	1b) I - primary purpose is not related to alcohol use
#3872	Reisman	1b) I - primary purpose is not related to alcohol use
#3873	Qadwai	1b) I - primary purpose is not related to alcohol use
#3874	Popov	1b) I - primary purpose is not related to alcohol use
#3010	Guidi	1b) I - primary purpose is not related to alcohol use
#3791	Stickel	1a) I - no intervention (eg risk/incidence)
#3790	Verna	1b) I - primary purpose is not related to alcohol use
#3785	Hughes	1b) I - primary purpose is not related to alcohol use
#3786	Cifuentes	1b) I - primary purpose is not related to alcohol use
#3781	Veselka	1b) I - primary purpose is not related to alcohol use
#3780	Novotna	1a) I - no intervention (eg risk/incidence)
#3779	Wongjarupong	1b) I - primary purpose is not related to alcohol use
#3892	Peer	1b) I - primary purpose is not related to alcohol use
#3890	Townsend	1b) I - primary purpose is not related to alcohol use
#3888	Ferguson	1b) I - primary purpose is not related to alcohol use
#3886	Sun	1b) I - primary purpose is not related to alcohol use
#3883	Rona	1a) I - no intervention (eg risk/incidence)
#3882	Zhu	1b) I - primary purpose is not related to alcohol use
#3879	GarcíaFernández	1b) I - primary purpose is not related to alcohol use
#3878	Uradu	1b) I - primary purpose is not related to alcohol use
#3877	Saunders	1b) I - primary purpose is not related to alcohol use
#2287	Stubbs	1b) I - primary purpose is not related to alcohol use
#2288	vanBrummelen	1b) I - primary purpose is not related to alcohol use
#2289	Leclerc	1b) I - primary purpose is not related to alcohol use
#2291	Miller	1b) I - primary purpose is not related to alcohol use
#2292	Galaiya	1b) I - primary purpose is not related to alcohol use
#2293	Modabbernia	1b) I - primary purpose is not related to alcohol use
#3876	Gholipour	1b) I - primary purpose is not related to alcohol use
#3012	Appelbaum	3) S - not SR of RCTs (eg umbrella review)
#3875	McCarty	1b) I - primary purpose is not related to alcohol use
#2295	Cooper	1b) I - primary purpose is not related to alcohol use
#2296	Shagiwal	1b) I - primary purpose is not related to alcohol use
#2297	Pfadenhauer	1b) I - primary purpose is not related to alcohol use
#2298		1b) I - primary purpose is not related to alcohol use
#2299	McPartland	1b) I - primary purpose is not related to alcohol use
#2300	Tempfer	1b) I - primary purpose is not related to alcohol use
#2301	Roeb	1b) I - primary purpose is not related to alcohol use
#2302	Qato	1b) I - primary purpose is not related to alcohol use
#2303	Landwehr	1b) I - primary purpose is not related to alcohol use
#252	Testino	1b) I - primary purpose is not related to alcohol use
#253	Shabanzadeh	1a) I - no intervention (eg risk/incidence)
#1742	Kumar	1b) I - primary purpose is not related to alcohol use
#3826	Gryczynski	3) S - not SR of RCTs (eg umbrella review)
#3825	Orsolini	1b) I - primary purpose is not related to alcohol use
#3824	Braun	1b) I - primary purpose is not related to alcohol use
#3823	Mozzone	3) S - not SR of RCTs (eg umbrella review)
#3822	Kirkland	2) O - not related to alcohol use or health outcome
#2863	Ahadi	1b) I - primary purpose is not related to alcohol use
#2862	Pousa	1b) I - primary purpose is not related to alcohol use
#2859	Buzzetti	1b) I - primary purpose is not related to alcohol use
#2856	Taylor	1b) I - primary purpose is not related to alcohol use
#2855	Williams	1b) I - primary purpose is not related to alcohol use
#2853	Hur	1b) I - primary purpose is not related to alcohol use
#2850	Kandel	1a) I - no intervention (eg risk/incidence)
#2847	Klein	1a) I - no intervention (eg risk/incidence)
#2960	Rabiee	1b) I - primary purpose is not related to alcohol use
#2958	Jankovic	1b) I - primary purpose is not related to alcohol use
#4690	Abtahi	1b) I - primary purpose is not related to alcohol use
#4689	Muntinga	1b) I - primary purpose is not related to alcohol use
#4688	Thoma	1b) I - primary purpose is not related to alcohol use
#4687	Hjorthøj	1b) I - primary purpose is not related to alcohol use
#4686	Abdo	1b) I - primary purpose is not related to alcohol use
#4685	Fang	1b) I - primary purpose is not related to alcohol use
#3793	DeVries	1b) I - primary purpose is not related to alcohol use
#3795	Young	1a) I - no intervention (eg risk/incidence)
#3796	Li	1b) I - primary purpose is not related to alcohol use
#3798	Zuleta-Alarcón	1b) I - primary purpose is not related to alcohol use
#4859	Cairns	1b) I - primary purpose is not related to alcohol use
#4682	Connolly	1b) I - primary purpose is not related to alcohol use
#4649	Vasile	3) S - not SR of RCTs (eg umbrella review)
#4650	Plosker	1b) I - primary purpose is not related to alcohol use
#3828	He	1b) I - primary purpose is not related to alcohol use
#3831	Wilman	1b) I - primary purpose is not related to alcohol use
#3832	Majumdar	1b) I - primary purpose is not related to alcohol use
#3833	Ferreira	1a) I - no intervention (eg risk/incidence)
#3835	Branco	1b) I - primary purpose is not related to alcohol use
#3836	Werner	1b) I - primary purpose is not related to alcohol use
#3837	James	1a) I - no intervention (eg risk/incidence)
#3838	Pergolizzi	3) S - not SR of RCTs (eg umbrella review)
#3840	Craske	1b) I - primary purpose is not related to alcohol use
#3849	Braillon	3) S - not SR of RCTs (eg umbrella review)
#3850	Carrier	1b) I - primary purpose is not related to alcohol use
#1755	Robson	1a) I - no intervention (eg risk/incidence)
#1779	Herrick	1b) I - primary purpose is not related to alcohol use
#1778	Wang	1b) I - primary purpose is not related to alcohol use
#1776	Chen	1b) I - primary purpose is not related to alcohol use
#1775	Li	1b) I - primary purpose is not related to alcohol use
#1773	LeFoll	1a) I - no intervention (eg risk/incidence)
#1772	Orlando	1b) I - primary purpose is not related to alcohol use
#1771	Mitchell	3) S - not SR of RCTs (eg umbrella review)
#1770	Achuthan	1b) I - primary purpose is not related to alcohol use
#1767	Lirussi	1b) I - primary purpose is not related to alcohol use
#1766	SilvadeLima	1b) I - primary purpose is not related to alcohol use
#1765	He	1b) I - primary purpose is not related to alcohol use
#1764	Wiersma	3) S - not SR of RCTs (eg umbrella review)
#1763	Tesfa	1a) I - no intervention (eg risk/incidence)
#1762	Lan	1b) I - primary purpose is not related to alcohol use
#1761	Malta	1b) I - primary purpose is not related to alcohol use
#4950	Coggins	1b) I - primary purpose is not related to alcohol use
#1758	Gómez-Durán	1a) I - no intervention (eg risk/incidence)
#1759	Underner	1b) I - primary purpose is not related to alcohol use
#4911	Pollack	1b) I - primary purpose is not related to alcohol use
#4908	López-Moreno	1a) I - no intervention (eg risk/incidence)
#4906	Akvardar	3) S - not SR of RCTs (eg umbrella review)
#1760	Bonell	1b) I - primary purpose is not related to alcohol use
#1780	vanAmsterdam	1b) I - primary purpose is not related to alcohol use
#1781	DeSantis	1b) I - primary purpose is not related to alcohol use
#1783	Ward	1a) I - no intervention (eg risk/incidence)
#1784	Nystrand	3) S - not SR of RCTs (eg umbrella review)
#3859	Vujanovic	1b) I - primary purpose is not related to alcohol use
#3861	Ramkumar	1a) I - no intervention (eg risk/incidence)
#3862	Gorzoni	1b) I - primary purpose is not related to alcohol use
#3863	Frost	3) S - not SR of RCTs (eg umbrella review)
#3866	Kelly	1b) I - primary purpose is not related to alcohol use
#3801	Leggio	3) S - not SR of RCTs (eg umbrella review)
#4860	Mann	3) S - not SR of RCTs (eg umbrella review)
#3794	Wilkinson	3) S - not SR of RCTs (eg umbrella review)
#4862	Busby	1b) I - primary purpose is not related to alcohol use
#4864	Proeschold-Bell	3) S - not SR of RCTs (eg umbrella review)
#4865	Spanagel	3) S - not SR of RCTs (eg umbrella review)
#4866	Scivoletto	1b) I - primary purpose is not related to alcohol use
#4924	Vale	3) S - not SR of RCTs (eg umbrella review)
#4926	Fals-Stewart	3) S - not SR of RCTs (eg umbrella review)
#4931	Pompili	1a) I - no intervention (eg risk/incidence)
#4935	Nyamathi	3) S - not SR of RCTs (eg umbrella review)
#4936	Shannon	3) S - not SR of RCTs (eg umbrella review)
#4939	Pallesen	1b) I - primary purpose is not related to alcohol use
#4940	Sarkar	3) S - not SR of RCTs (eg umbrella review)
#4941	Dolan	1a) I - no intervention (eg risk/incidence)
#5471	Collier	3) S - not SR of RCTs (eg umbrella review)
#5468	Ling	3) S - not SR of RCTs (eg umbrella review)
#5467	Andréasson	1a) I - no intervention (eg risk/incidence)
#5466	Baucom	1b) I - primary purpose is not related to alcohol use
#5465	DeRubeis	1b) I - primary purpose is not related to alcohol use
#5537	Miller	3) S - not SR of RCTs (eg umbrella review)
#5535	Gliksman	2) O - not related to alcohol use or health outcome
#5529	Robinson	3) S - not SR of RCTs (eg umbrella review)
#5527	Dumas	1b) I - primary purpose is not related to alcohol use
#5526	Fischer	3) S - not SR of RCTs (eg umbrella review)
#5530	Howard	3) S - not SR of RCTs (eg umbrella review)
#5525	Rawson	1b) I - primary purpose is not related to alcohol use
#5524	Spotts	1a) I - no intervention (eg risk/incidence)
#4962	Patel	1b) I - primary purpose is not related to alcohol use
#4963	Benegal	3) S - not SR of RCTs (eg umbrella review)
#4964	Anderson	1b) I - primary purpose is not related to alcohol use
#4965	Kantrowitz	1b) I - primary purpose is not related to alcohol use
#4942	Yilmaz	1b) I - primary purpose is not related to alcohol use
#4943	Marcus	3) S - not SR of RCTs (eg umbrella review)
#4944	Hamza	1b) I - primary purpose is not related to alcohol use
#4953	Ramsay	1b) I - primary purpose is not related to alcohol use
#4959	Schweitzer	1b) I - primary purpose is not related to alcohol use
#4960	Vitzthum	1b) I - primary purpose is not related to alcohol use
#4967	Rawlins	1a) I - no intervention (eg risk/incidence)
#4968	Costa	1b) I - primary purpose is not related to alcohol use
#4969	Coentre	1b) I - primary purpose is not related to alcohol use
#4887	Daeppen	3) S - not SR of RCTs (eg umbrella review)
#4889	Chourishi	3) S - not SR of RCTs (eg umbrella review)
#4890	Beghi	1b) I - primary purpose is not related to alcohol use
#4893	Daniel	1a) I - no intervention (eg risk/incidence)
#4896	Marques	3) S - not SR of RCTs (eg umbrella review)
#4913	Jenkins	3) S - not SR of RCTs (eg umbrella review)
#4914	Bruno	1b) I - primary purpose is not related to alcohol use
#5497	Demers	1b) I - primary purpose is not related to alcohol use
#5499	Augustyn	1a) I - no intervention (eg risk/incidence)
#5501	Heiligenstein	1b) I - primary purpose is not related to alcohol use
#5502	Hodgins	1a) I - no intervention (eg risk/incidence)
#5503	Pihl	1a) I - no intervention (eg risk/incidence)
#5504	Volpicelli	3) S - not SR of RCTs (eg umbrella review)
#5505	O'Connell	3) S - not SR of RCTs (eg umbrella review)
#5508	Hemphill	1b) I - primary purpose is not related to alcohol use
#5533	Veenker	3) S - not SR of RCTs (eg umbrella review)
#5534	Tanner	1b) I - primary purpose is not related to alcohol use
#5754	Garceau	3) S - not SR of RCTs (eg umbrella review)
#5768	CADTH	3) S - not SR of RCTs (eg umbrella review)
#5765	SBU–SwedishAgencyforHealthTechnologyAssessmentandAssessmentofSocialServices	1a) I - no intervention (eg risk/incidence)
#5761	Newton	1a) I - no intervention (eg risk/incidence)
#5762	Newton	1a) I - no intervention (eg risk/incidence)
#5760	Stead	1c) I - population level (eg law/awareness campaign)
#5759	Tancred	3) S - not SR of RCTs (eg umbrella review)
#2338	Jacobson	1b) I - primary purpose is not related to alcohol use
#2339	Martini	1b) I - primary purpose is not related to alcohol use
#2341	Zorzi	1b) I - primary purpose is not related to alcohol use
#2251	Lieberman	1b) I - primary purpose is not related to alcohol use
#6758	Hancock	1b) I - primary purpose is not related to alcohol use
#6759	Slee	3) S - not SR of RCTs (eg umbrella review)
#6760	Warrier	1b) I - primary purpose is not related to alcohol use
#2639	Thomson	3) S - not SR of RCTs (eg umbrella review)
#2640	CoelhoFDS	1b) I - primary purpose is not related to alcohol use
#2641	Dew	1b) I - primary purpose is not related to alcohol use
#2642	Reihsaus	1b) I - primary purpose is not related to alcohol use
#2643	Ibrahim	1b) I - primary purpose is not related to alcohol use
#2644	Nave	1b) I - primary purpose is not related to alcohol use
#2645	Vaiman	1b) I - primary purpose is not related to alcohol use
#2646	Williams	1b) I - primary purpose is not related to alcohol use
#2647	Chen	1b) I - primary purpose is not related to alcohol use
#2648	Orpana	1a) I - no intervention (eg risk/incidence)
#2572	Richards	1b) I - primary purpose is not related to alcohol use
#2573	Liu	1b) I - primary purpose is not related to alcohol use
#2575	Lawrence	1b) I - primary purpose is not related to alcohol use
#2576	Sinclair	1b) I - primary purpose is not related to alcohol use
#2577	Gupta	1b) I - primary purpose is not related to alcohol use
#2578	Bjelakovic	1b) I - primary purpose is not related to alcohol use
#2579	Welland	1b) I - primary purpose is not related to alcohol use
#2580	Albert	1b) I - primary purpose is not related to alcohol use
#2581	Rajagopalan	1b) I - primary purpose is not related to alcohol use
#2602	Lee	1b) I - primary purpose is not related to alcohol use
#2603	Fletcher	1b) I - primary purpose is not related to alcohol use
#2604	Das	1b) I - primary purpose is not related to alcohol use
#2605	McNeill	1b) I - primary purpose is not related to alcohol use
#9460	Anguelova	1b) I - primary purpose is not related to alcohol use
#9455	Krasner	1b) I - primary purpose is not related to alcohol use
#9457	Quinn	1b) I - primary purpose is not related to alcohol use
#9456	Pequegnat	1b) I - primary purpose is not related to alcohol use
#9459	Midei	1b) I - primary purpose is not related to alcohol use
#9461	Cofer	1b) I - primary purpose is not related to alcohol use
#9462	Giangrande	1b) I - primary purpose is not related to alcohol use
#9466	Baum	1b) I - primary purpose is not related to alcohol use
#9465	Chan	1b) I - primary purpose is not related to alcohol use
#9469	Mason	1b) I - primary purpose is not related to alcohol use
#9473	Badner	1b) I - primary purpose is not related to alcohol use
#2043	Brierley	1b) I - primary purpose is not related to alcohol use
#9470	Eaton	1b) I - primary purpose is not related to alcohol use
#9474	Avenevoli	1b) I - primary purpose is not related to alcohol use
#9400	Allen	1b) I - primary purpose is not related to alcohol use
#9468	Larson	1b) I - primary purpose is not related to alcohol use
#9471	Yarrow	1b) I - primary purpose is not related to alcohol use
#9477	Johnson	1b) I - primary purpose is not related to alcohol use
#9467	Lasser	1b) I - primary purpose is not related to alcohol use
#9475	Gonzales	1b) I - primary purpose is not related to alcohol use
#9478	Galbrecht	1b) I - primary purpose is not related to alcohol use
#9472	Riley	1b) I - primary purpose is not related to alcohol use
#9476	Carlson	1b) I - primary purpose is not related to alcohol use
#7428	Li	1b) I - primary purpose is not related to alcohol use
#7429	Walters	1b) I - primary purpose is not related to alcohol use
#7343	Smith	1b) I - primary purpose is not related to alcohol use
#7420	Kirkpatrick	1b) I - primary purpose is not related to alcohol use
#7345	Vitiello	1b) I - primary purpose is not related to alcohol use
#7344	Hansen	1b) I - primary purpose is not related to alcohol use
#7433	Warren	1b) I - primary purpose is not related to alcohol use
#7432	Garlow	1b) I - primary purpose is not related to alcohol use
#7434	Groninger	1b) I - primary purpose is not related to alcohol use
#7346	Zhang	1b) I - primary purpose is not related to alcohol use
#7289	Colbert-Getz	1b) I - primary purpose is not related to alcohol use
#7290	Erford	1b) I - primary purpose is not related to alcohol use
#7291	Berger	1b) I - primary purpose is not related to alcohol use
#7292	Farnsworth	1b) I - primary purpose is not related to alcohol use
#7293	Vélez	1b) I - primary purpose is not related to alcohol use
#7294	Walsh	1b) I - primary purpose is not related to alcohol use
#7295	Kanold	1b) I - primary purpose is not related to alcohol use
#7296	Jeffery	1b) I - primary purpose is not related to alcohol use
#7297	Davis	1b) I - primary purpose is not related to alcohol use
#9432	Vietze	1b) I - primary purpose is not related to alcohol use
#9434	Finucane	1b) I - primary purpose is not related to alcohol use
#9442	Cardeña	1b) I - primary purpose is not related to alcohol use
#9443	Potter	1b) I - primary purpose is not related to alcohol use
#9505	Anguelova	1b) I - primary purpose is not related to alcohol use
#9430	Baughman	1b) I - primary purpose is not related to alcohol use
#9429	Ward	1b) I - primary purpose is not related to alcohol use
#1108	Naar	3) S - not SR of RCTs (eg umbrella review)
#139	Testino	3) S - not SR of RCTs (eg umbrella review)
#7298	Ross	1b) I - primary purpose is not related to alcohol use
#7299	Blanch-Hartigan	1b) I - primary purpose is not related to alcohol use
#7301	Guo	1b) I - primary purpose is not related to alcohol use
#7302	Fu	1b) I - primary purpose is not related to alcohol use
#7303	Kågesten	1b) I - primary purpose is not related to alcohol use
#7304	Wang	1b) I - primary purpose is not related to alcohol use
#7305	Chronis-Tuscano	1b) I - primary purpose is not related to alcohol use
#7306	Mureika	1b) I - primary purpose is not related to alcohol use
#7307	Zhang	1b) I - primary purpose is not related to alcohol use
#7308	Jacob	1b) I - primary purpose is not related to alcohol use
#7309	Spector	1b) I - primary purpose is not related to alcohol use
#7730	Boraska	1b) I - primary purpose is not related to alcohol use
#7731	Liao	1b) I - primary purpose is not related to alcohol use
#7732	Murdoch	1b) I - primary purpose is not related to alcohol use
#7733	Donald	1b) I - primary purpose is not related to alcohol use
#7734	Meijer	1b) I - primary purpose is not related to alcohol use
#7735	Bennett	1b) I - primary purpose is not related to alcohol use
#7761	Finnerup	1b) I - primary purpose is not related to alcohol use
#7762	Jahanshad	1b) I - primary purpose is not related to alcohol use
#7763	Xia	1b) I - primary purpose is not related to alcohol use
#7764	Chan	1b) I - primary purpose is not related to alcohol use
#7766	DeLosReyes	1b) I - primary purpose is not related to alcohol use
#7767	Harshaw	1b) I - primary purpose is not related to alcohol use
#7768	Poteat	1b) I - primary purpose is not related to alcohol use
#7769	Chapuis	1b) I - primary purpose is not related to alcohol use
#7771	McGurk	1b) I - primary purpose is not related to alcohol use
#7772	Manassis	1b) I - primary purpose is not related to alcohol use
#7773	Cummings	1b) I - primary purpose is not related to alcohol use
#7774	Hicks	1b) I - primary purpose is not related to alcohol use
#7775	Palta	1b) I - primary purpose is not related to alcohol use
#7776	Schaffer	1a) I - no intervention (eg risk/incidence)
#8568	Xie	1b) I - primary purpose is not related to alcohol use
#8569	Heishman	1b) I - primary purpose is not related to alcohol use
#8570	Wang	1b) I - primary purpose is not related to alcohol use
#8571	Siitonen	1b) I - primary purpose is not related to alcohol use
#8572	Saligan	1b) I - primary purpose is not related to alcohol use
#8573	Rossignol	1b) I - primary purpose is not related to alcohol use
#8574	Hatsukami	1b) I - primary purpose is not related to alcohol use
#8575	Villanti	1b) I - primary purpose is not related to alcohol use
#8576	Lent	1b) I - primary purpose is not related to alcohol use
#1983	Chen	1a) I - no intervention (eg risk/incidence)
#1986	Kurtze	3) S - not SR of RCTs (eg umbrella review)
#9275	Anderson	1b) I - primary purpose is not related to alcohol use
#9402	Rabins	1b) I - primary purpose is not related to alcohol use
#2637	Pereira	1b) I - primary purpose is not related to alcohol use
#2	Frost	3) S - not SR of RCTs (eg umbrella review)
#2618	Piper	1b) I - primary purpose is not related to alcohol use
#2623	Drüeke	1b) I - primary purpose is not related to alcohol use
#2624	Kulkarni	1b) I - primary purpose is not related to alcohol use
#2626	Nyberg	1a) I - no intervention (eg risk/incidence)
#2631	Weldon	1a) I - no intervention (eg risk/incidence)
#2636	Dikshit	1a) I - no intervention (eg risk/incidence)
#2619	Tarazi	1a) I - no intervention (eg risk/incidence)
#2625	Kille	3) S - not SR of RCTs (eg umbrella review)
#2634	Shaydakov	1b) I - primary purpose is not related to alcohol use
#2633	Carere	1b) I - primary purpose is not related to alcohol use
#2582	BerbelTornero	1a) I - no intervention (eg risk/incidence)
#2665	Suntharalingam	1b) I - primary purpose is not related to alcohol use
#2664	Su	1b) I - primary purpose is not related to alcohol use
#2668	Milman	1b) I - primary purpose is not related to alcohol use
#2672	Meolie	1b) I - primary purpose is not related to alcohol use
#2669	Meyers	1b) I - primary purpose is not related to alcohol use
#2680	Yang	1b) I - primary purpose is not related to alcohol use
#2685	RuckerJJH	1b) I - primary purpose is not related to alcohol use
#2587	Audet	1a) I - no intervention (eg risk/incidence)
#2586	Lee	1a) I - no intervention (eg risk/incidence)
#2585	Leeman	1a) I - no intervention (eg risk/incidence)
#2593	Liu	1a) I - no intervention (eg risk/incidence)
#9451	Burns	1a) I - no intervention (eg risk/incidence)
#2004	Albert	1b) I - primary purpose is not related to alcohol use
#2005	Fishbain	1b) I - primary purpose is not related to alcohol use
#2686	Tahani	1b) I - primary purpose is not related to alcohol use
#2588	Alshaarawy	1b) I - primary purpose is not related to alcohol use
#2589	Kim	1a) I - no intervention (eg risk/incidence)
#2590	Pourhoseingholi	1a) I - no intervention (eg risk/incidence)
#2594	Mehta	3) S - not SR of RCTs (eg umbrella review)
#2595	Cerhan	1a) I - no intervention (eg risk/incidence)
#2596	Jayasinghe	1b) I - primary purpose is not related to alcohol use
#2070	Lu	1b) I - primary purpose is not related to alcohol use
#2069	vanSteijn	1a) I - no intervention (eg risk/incidence)
#2072	Gesteiro	1b) I - primary purpose is not related to alcohol use
#2073	Mermel	1b) I - primary purpose is not related to alcohol use
#1134	Nikathil	1a) I - no intervention (eg risk/incidence)
#1137	Karoly	1a) I - no intervention (eg risk/incidence)
#1140	Wolf	1b) I - primary purpose is not related to alcohol use
#2068	Pompili	1b) I - primary purpose is not related to alcohol use
#1136	McKay	3) S - not SR of RCTs (eg umbrella review)
#7336	Campie	1b) I - primary purpose is not related to alcohol use
#1053	Scott	3) S - not SR of RCTs (eg umbrella review)
#1068	Garrison	1a) I - no intervention (eg risk/incidence)
#1054	Noori	1a) I - no intervention (eg risk/incidence)
#1061	Teufer	1b) I - primary purpose is not related to alcohol use
#1066	Huang	1a) I - no intervention (eg risk/incidence)
#2651	Ohayon	1b) I - primary purpose is not related to alcohol use
#2652	Conway	1a) I - no intervention (eg risk/incidence)
#2653	Moyad	1b) I - primary purpose is not related to alcohol use
#1079	Schijven	3) S - not SR of RCTs (eg umbrella review)
#1062	Simapivapan	1a) I - no intervention (eg risk/incidence)
#1064	Darrouj	3) S - not SR of RCTs (eg umbrella review)
#1065	Hines	1a) I - no intervention (eg risk/incidence)
#8349	Erford	1b) I - primary purpose is not related to alcohol use
#8350	Czarny	1b) I - primary purpose is not related to alcohol use
#8351	Groman	1b) I - primary purpose is not related to alcohol use
#8352	Aurora	1b) I - primary purpose is not related to alcohol use
#8353	Langford	1b) I - primary purpose is not related to alcohol use
#8354	Rubenstein	1b) I - primary purpose is not related to alcohol use
#8355	Dahodwala	1b) I - primary purpose is not related to alcohol use
#8356	Schwarz	1b) I - primary purpose is not related to alcohol use
#8357	Lazarus	1b) I - primary purpose is not related to alcohol use
#8359	Sinke	1b) I - primary purpose is not related to alcohol use
#8360	Singh	1b) I - primary purpose is not related to alcohol use
#8362	Neuman	1b) I - primary purpose is not related to alcohol use
#8363	Bland	1b) I - primary purpose is not related to alcohol use
#8364	Balas	1b) I - primary purpose is not related to alcohol use
#8365	Rezayatmand	1b) I - primary purpose is not related to alcohol use
#8366	Kalyani	1b) I - primary purpose is not related to alcohol use
#8367	Manheimer	1b) I - primary purpose is not related to alcohol use
#8276	Dragovich	1b) I - primary purpose is not related to alcohol use
#8277	Erford	1b) I - primary purpose is not related to alcohol use
#8278	Bienvenu	1b) I - primary purpose is not related to alcohol use
#8279	Kovalchik	1b) I - primary purpose is not related to alcohol use
#8280	Choi	1b) I - primary purpose is not related to alcohol use
#8281	Heinrich	1b) I - primary purpose is not related to alcohol use
#8282	Bae	1b) I - primary purpose is not related to alcohol use
#8283	Salvadore	1b) I - primary purpose is not related to alcohol use
#8336	Hayes	1b) I - primary purpose is not related to alcohol use
#8303	Stav	1b) I - primary purpose is not related to alcohol use
#8304	Frohberg 2013	1b) I - primary purpose is not related to alcohol use
#8305	Lukkahatai 2013	1b) I - primary purpose is not related to alcohol use
#8306	Becker	1b) I - primary purpose is not related to alcohol use
#8307	Brown 2012	1b) I - primary purpose is not related to alcohol use
#8308	Smith	1b) I - primary purpose is not related to alcohol use
#8309	Calvert 2011	1b) I - primary purpose is not related to alcohol use
#8310	Hutchins 2011	1b) I - primary purpose is not related to alcohol use
#8311	Cagle 2012	1b) I - primary purpose is not related to alcohol use
#6644	Villalta 2018	1b) I - primary purpose is not related to alcohol use
#6645	Rahmani 2019	1b) I - primary purpose is not related to alcohol use
#6646	Wentzel 2018	1b) I - primary purpose is not related to alcohol use
#6647	Miao 2019	1b) I - primary purpose is not related to alcohol use
#6649	Chop 2017	1b) I - primary purpose is not related to alcohol use
#6650	Hu 2017	1b) I - primary purpose is not related to alcohol use
#6651	Jorgenson 2017	1a) I - no intervention (eg risk/incidence)
#6652	Carter 2019	1b) I - primary purpose is not related to alcohol use
#6653	Kappelmann 2018	1b) I - primary purpose is not related to alcohol use
#6654	Miller 2018	1b) I - primary purpose is not related to alcohol use
#6655	LaFleur 2018	1b) I - primary purpose is not related to alcohol use
#6659	McKay 2018	1b) I - primary purpose is not related to alcohol use
#6660	Lee 2019	1b) I - primary purpose is not related to alcohol use
#6661	Hayes 2018	1b) I - primary purpose is not related to alcohol use
#6662	Street 2018	1b) I - primary purpose is not related to alcohol use
#7178	Hinney 2017	1b) I - primary purpose is not related to alcohol use
#7180	Hinney 2017	1b) I - primary purpose is not related to alcohol use
#7179	Jensen 2017	1b) I - primary purpose is not related to alcohol use
#7112	Fainshmidt 2016	1b) I - primary purpose is not related to alcohol use
#7115	Polanin 2017	1b) I - primary purpose is not related to alcohol use
#7117	Stewart 2017	1b) I - primary purpose is not related to alcohol use
#7127	Dam 2016	1b) I - primary purpose is not related to alcohol use
#7128	Berlim 2017	1b) I - primary purpose is not related to alcohol use
#7181	Dunn 2017	1b) I - primary purpose is not related to alcohol use
#7049	Kendall 2016	1b) I - primary purpose is not related to alcohol use
#1040	Rambaldi 2001	1b) I - primary purpose is not related to alcohol use
#946	Finan 2020	3) S - not SR of RCTs (eg umbrella review)
#911	Sakinofsky 2007	1b) I - primary purpose is not related to alcohol use
#7050	Friedman 2017	1b) I - primary purpose is not related to alcohol use
#7113	Rosenblat 2015	1b) I - primary purpose is not related to alcohol use
#7120	Smith 2015	1b) I - primary purpose is not related to alcohol use
#7126	Alhusen 2016	1b) I - primary purpose is not related to alcohol use
#953	Shuper 2014	1b) I - primary purpose is not related to alcohol use
#952	MartínezdePancorbo 1997	1b) I - primary purpose is not related to alcohol use
#954	Mederos 2021	1b) I - primary purpose is not related to alcohol use
#974	O'Neill 2018	1a) I - no intervention (eg risk/incidence)
#976	Dong 2020	1b) I - primary purpose is not related to alcohol use
#978	Hafford-Letchfield 2020	1b) I - primary purpose is not related to alcohol use
#1829	Kanji 2019	1a) I - no intervention (eg risk/incidence)
#1830	Morgan 2014	1b) I - primary purpose is not related to alcohol use
#1877	Ma 2021	1b) I - primary purpose is not related to alcohol use
#1887	Lombardero 2019	1b) I - primary purpose is not related to alcohol use
#1886	Santos 2018	1b) I - primary purpose is not related to alcohol use
#1891	Kurian 2005	1b) I - primary purpose is not related to alcohol use
#1892	Connolly 2020	1a) I - no intervention (eg risk/incidence)
#7404	Shen 2015	1b) I - primary purpose is not related to alcohol use
#1952	deJesusMari 2013	3) S - not SR of RCTs (eg umbrella review)
#1874	Cavanagh 2017	1b) I - primary purpose is not related to alcohol use
#1879	Tam 2020	1b) I - primary purpose is not related to alcohol use
#1882	Furness 2011	1b) I - primary purpose is not related to alcohol use
#1883	Chou 2004	1b) I - primary purpose is not related to alcohol use
#1890	Townsend 2017	1b) I - primary purpose is not related to alcohol use
#7400	Brown 2014	1b) I - primary purpose is not related to alcohol use
#7399	Dorahy 2015	1b) I - primary purpose is not related to alcohol use
#7402	Jones 2015	1b) I - primary purpose is not related to alcohol use
#7401	Hand 2014	1b) I - primary purpose is not related to alcohol use
#8512	Lang 2010	1b) I - primary purpose is not related to alcohol use
#8514	Chatillon 2010	1b) I - primary purpose is not related to alcohol use
#8515	Perez 2013	1b) I - primary purpose is not related to alcohol use
#8516	Arbesman 2010	1b) I - primary purpose is not related to alcohol use
#8517	Ye 2011	1b) I - primary purpose is not related to alcohol use
#8518	Chiesa 2010	1b) I - primary purpose is not related to alcohol use
#8519	Gaines 2011	1b) I - primary purpose is not related to alcohol use
#8520	Sanford 2012	1b) I - primary purpose is not related to alcohol use
#8522	Karwautz 2011	1b) I - primary purpose is not related to alcohol use
#8523	Ryll 2011	1b) I - primary purpose is not related to alcohol use
#8524	Denu 2010	1b) I - primary purpose is not related to alcohol use
#8525	Llerena 2012	1b) I - primary purpose is not related to alcohol use
#8526	Pigott 2010	1b) I - primary purpose is not related to alcohol use
#8527	Bingel 2011	1b) I - primary purpose is not related to alcohol use
#8528	Hutton 2011	1b) I - primary purpose is not related to alcohol use
#8529	Lee 2013	1b) I - primary purpose is not related to alcohol use
#8530	Bradshaw 2011	1b) I - primary purpose is not related to alcohol use
#8531	Hoefsmit 2012	1b) I - primary purpose is not related to alcohol use
#8532	Jee 2010	1b) I - primary purpose is not related to alcohol use
#8533	Burgmans 2013	1b) I - primary purpose is not related to alcohol use
#8534	Han 2011	1b) I - primary purpose is not related to alcohol use
#8535	Mier 2010	1b) I - primary purpose is not related to alcohol use
#8536	O'Keefe 2012	1b) I - primary purpose is not related to alcohol use
#9403	Noauthorshipindicated 1991	1b) I - primary purpose is not related to alcohol use
#9404	McKnight 1995	3) S - not SR of RCTs (eg umbrella review)
#9405	Leibenluft 1996	1b) I - primary purpose is not related to alcohol use
#9406	May	1b) I - primary purpose is not related to alcohol use
#9407	Lawrence 1998	1b) I - primary purpose is not related to alcohol use
#9408	Milton 1998	1b) I - primary purpose is not related to alcohol use
#9409	Noauthorshipindicated 1988	1b) I - primary purpose is not related to alcohol use
#9410	Vernick 1999	1b) I - primary purpose is not related to alcohol use
#9411	Pelletier 2002	1b) I - primary purpose is not related to alcohol use
#9412	Williams 1987	1b) I - primary purpose is not related to alcohol use
#9413	Ingram 1982	1b) I - primary purpose is not related to alcohol use
#9414	Ezzo 2000	1b) I - primary purpose is not related to alcohol use
#9415	Polizzi 1999	1b) I - primary purpose is not related to alcohol use
#9416	Roter 1991	1b) I - primary purpose is not related to alcohol use
#9417	HortonJr 1984	1b) I - primary purpose is not related to alcohol use
#9418	Kemery 1989	1b) I - primary purpose is not related to alcohol use
#9419	Schafer 1999	1b) I - primary purpose is not related to alcohol use
#9420	Dickerson 2000	1b) I - primary purpose is not related to alcohol use
#9421	Uhl 1992	1a) I - no intervention (eg risk/incidence)
#9422	Trobst 2000	1b) I - primary purpose is not related to alcohol use
#9423	Hays 1984	1b) I - primary purpose is not related to alcohol use
#9424	Costa 1992	1b) I - primary purpose is not related to alcohol use
#9425	Slavin 1987	1b) I - primary purpose is not related to alcohol use
#9426	Foxx 1977	1b) I - primary purpose is not related to alcohol use
#9427	Jamison 1997	1b) I - primary purpose is not related to alcohol use
#7649	Linetzky 2015	1b) I - primary purpose is not related to alcohol use
#7650	Chiò 2013	1b) I - primary purpose is not related to alcohol use
#7651	Gitlin 2014	1b) I - primary purpose is not related to alcohol use
#7652	Bloch 2014	1b) I - primary purpose is not related to alcohol use
#7653	Mama 2015	1b) I - primary purpose is not related to alcohol use
#7654	Masi 2015	1b) I - primary purpose is not related to alcohol use
#7655	Plomin 2015	1b) I - primary purpose is not related to alcohol use
#7656	Lamers 2013	1b) I - primary purpose is not related to alcohol use
#7658	Mercer 2015	1b) I - primary purpose is not related to alcohol use
#7659	Lindsey 2014	1b) I - primary purpose is not related to alcohol use
#7660	Breitenstein 2014	1b) I - primary purpose is not related to alcohol use
#7661	Cheston 2013	1b) I - primary purpose is not related to alcohol use
#7662	Fusar-Poli 2015	1b) I - primary purpose is not related to alcohol use
#7663	Hoskins 2015	1b) I - primary purpose is not related to alcohol use
#7664	Keim 2014	1b) I - primary purpose is not related to alcohol use
#7665	Wong 2014	1b) I - primary purpose is not related to alcohol use
#7666	Linck 2014	1b) I - primary purpose is not related to alcohol use
#7667	Keren‐Happuch 2014	1b) I - primary purpose is not related to alcohol use
#7668	Wigton 2015	1b) I - primary purpose is not related to alcohol use
#7669	Terracciano 2014	1b) I - primary purpose is not related to alcohol use
#7670	Linscott 2013	1a) I - no intervention (eg risk/incidence)
#7671	Lauriola 2014	1b) I - primary purpose is not related to alcohol use
#7672	Castaneto 2014	1b) I - primary purpose is not related to alcohol use
#7673	Schaefer 2013	1b) I - primary purpose is not related to alcohol use
#7674	Sonesh 2015	1b) I - primary purpose is not related to alcohol use
#9246	Lambert 2005	1b) I - primary purpose is not related to alcohol use
#9247	Maust 2006	1b) I - primary purpose is not related to alcohol use
#9248	Lue 2004	1b) I - primary purpose is not related to alcohol use
#9249	Mowry 2004	1b) I - primary purpose is not related to alcohol use
#9250	Harden 2009	1b) I - primary purpose is not related to alcohol use
#9251	O'Donovan 2009	1b) I - primary purpose is not related to alcohol use
#9252	Talkowski 2006	1b) I - primary purpose is not related to alcohol use
#9253	Das 2005	1b) I - primary purpose is not related to alcohol use
#9254	Mrus 2006	1b) I - primary purpose is not related to alcohol use
#9255	Detera-Wadleigh 2007	1b) I - primary purpose is not related to alcohol use
#9256	McGowan 2007	1b) I - primary purpose is not related to alcohol use
#9257	Petryshen 2005	1b) I - primary purpose is not related to alcohol use
#9258	Ng 2009	1b) I - primary purpose is not related to alcohol use
#9259	Petryshen 2005	1b) I - primary purpose is not related to alcohol use
#9260	Ford 2008	1b) I - primary purpose is not related to alcohol use
#9261	Hellsten 2008	1b) I - primary purpose is not related to alcohol use
#9262	Schulze 2009	1b) I - primary purpose is not related to alcohol use
#9263	Lambert 2006	1b) I - primary purpose is not related to alcohol use
#9264	Cheeran 2009	1b) I - primary purpose is not related to alcohol use
#9265	Zhou 2008	1b) I - primary purpose is not related to alcohol use
#9266	Saraiya 2004	1b) I - primary purpose is not related to alcohol use
#9267	Price 2005	1b) I - primary purpose is not related to alcohol use
#9268	Gardner 2008	1b) I - primary purpose is not related to alcohol use
#9269	Pickard 2006	1b) I - primary purpose is not related to alcohol use
#9206	Wilson 2005	1b) I - primary purpose is not related to alcohol use
#7640	Cristino 2014	1b) I - primary purpose is not related to alcohol use
#7641	Joy 2013	1b) I - primary purpose is not related to alcohol use
#7642	vanImpelen 2014	1b) I - primary purpose is not related to alcohol use
#7643	Rekalde 2015	1b) I - primary purpose is not related to alcohol use
#7644	Ruiter 2014	1b) I - primary purpose is not related to alcohol use
#7645	Rupp 2014	1b) I - primary purpose is not related to alcohol use
#8489	Tripp 2013	1b) I - primary purpose is not related to alcohol use
#8490	Nunez-Smith 2010	1a) I - no intervention (eg risk/incidence)
#8491	Peerbooms 2011	1b) I - primary purpose is not related to alcohol use
#8492	Biedrzycki 2010	1b) I - primary purpose is not related to alcohol use
#8493	Petzold 2010	1b) I - primary purpose is not related to alcohol use
#8494	Tuten 2012	1b) I - primary purpose is not related to alcohol use
#8495	Voas 2010	1a) I - no intervention (eg risk/incidence)
#8496	Hartman-Shea 2011	1b) I - primary purpose is not related to alcohol use
#8497	Alexandre 2012	1b) I - primary purpose is not related to alcohol use
#8498	Berman 2010	1b) I - primary purpose is not related to alcohol use
#8509	Jones 2010	1b) I - primary purpose is not related to alcohol use
#8511	Wurmser 2013	1b) I - primary purpose is not related to alcohol use
#9173	Suchowersky 2006	1b) I - primary purpose is not related to alcohol use
#9174	Marsh 2008	1b) I - primary purpose is not related to alcohol use
#9175	Gallicchio 2009	1b) I - primary purpose is not related to alcohol use
#9176	López-León 2008	1b) I - primary purpose is not related to alcohol use
#9177	Lissek 2005	1b) I - primary purpose is not related to alcohol use
#9178	Krabbendam 2003	1b) I - primary purpose is not related to alcohol use
#9179	Rabin 2009	1b) I - primary purpose is not related to alcohol use
#2817	Beharry 2018	1b) I - primary purpose is not related to alcohol use
#2816	MohamedMMG 2021	1b) I - primary purpose is not related to alcohol use
#2756	Kroll 2016	1b) I - primary purpose is not related to alcohol use
#2694	Cianconi 2019	1b) I - primary purpose is not related to alcohol use
#2695	Gordon 2019	1b) I - primary purpose is not related to alcohol use
#2692	Nikolić 2015	1b) I - primary purpose is not related to alcohol use
#661	Hauer 2012	1b) I - primary purpose is not related to alcohol use
#2822	Bailly 2021	1b) I - primary purpose is not related to alcohol use
#2820	Barchetta 2020	1b) I - primary purpose is not related to alcohol use
#2821	Xue 2020	1b) I - primary purpose is not related to alcohol use
#691	Peek-Asa 1999	1c) I - population level (eg law/awareness campaign)
#692	Francis 2014	1a) I - no intervention (eg risk/incidence)
#690	Cavicchioli 2020	1a) I - no intervention (eg risk/incidence)
#693	Bersani 2015	1a) I - no intervention (eg risk/incidence)
#797	Nabhan 2010	1b) I - primary purpose is not related to alcohol use
#798	Todd 2014	3) S - not SR of RCTs (eg umbrella review)
#2779	Vajro 2012	1b) I - primary purpose is not related to alcohol use
#1419	Hayes 2013	1b) I - primary purpose is not related to alcohol use
#1417	Chiang 2018	1b) I - primary purpose is not related to alcohol use
#9167	Gozu 2007	1b) I - primary purpose is not related to alcohol use
#9168	Sambeth 2007	1b) I - primary purpose is not related to alcohol use
#9169	Goldman 2009	1b) I - primary purpose is not related to alcohol use
#9170	Thomson 2005	1b) I - primary purpose is not related to alcohol use
#9171	Weiss 2009	1b) I - primary purpose is not related to alcohol use
#9172	Shiels 2009	1b) I - primary purpose is not related to alcohol use
#7681	Wolf 2014	1b) I - primary purpose is not related to alcohol use
#7682	Jacob 2015	1c) I - population level (eg law/awareness campaign)
#7683	Chouraki 2014	1b) I - primary purpose is not related to alcohol use
#7684	Doyle 2015	1b) I - primary purpose is not related to alcohol use
#7685	Chang 2014	1b) I - primary purpose is not related to alcohol use
#7686	Lima 2013	1b) I - primary purpose is not related to alcohol use
#7687	Chauhan 2015	1b) I - primary purpose is not related to alcohol use
#7688	Showell 2013	1b) I - primary purpose is not related to alcohol use
#7689	Gewandter 2015	1b) I - primary purpose is not related to alcohol use
#7690	Nho 2013	1b) I - primary purpose is not related to alcohol use
#7691	Stewart 2013	1b) I - primary purpose is not related to alcohol use
#7692	Tindana 2015	1b) I - primary purpose is not related to alcohol use
#7693	Kamel 2014	1b) I - primary purpose is not related to alcohol use
#7694	Davies 2014	1b) I - primary purpose is not related to alcohol use
#7695	Steinberg 2014	1b) I - primary purpose is not related to alcohol use
#7696	Ortiz 2015	1b) I - primary purpose is not related to alcohol use
#7697	Driscoll 2013	1b) I - primary purpose is not related to alcohol use
#7698	Han 2014	1b) I - primary purpose is not related to alcohol use
#7699	Kilarski 2014	1b) I - primary purpose is not related to alcohol use
#8550	Suls 2013	1b) I - primary purpose is not related to alcohol use
#8555	Burchinal 2011	1b) I - primary purpose is not related to alcohol use
#8559	Mathieson 2012	1b) I - primary purpose is not related to alcohol use
#8560	Rahim‐Williams 2012	1b) I - primary purpose is not related to alcohol use
#8561	Goertz 2010	1b) I - primary purpose is not related to alcohol use
#8562	Tamayo 2010	1b) I - primary purpose is not related to alcohol use
#8563	Mwaikambo 2011	1b) I - primary purpose is not related to alcohol use
#8564	Rid 2010	1b) I - primary purpose is not related to alcohol use
#8565	Conner 2011	3) S - not SR of RCTs (eg umbrella review)
#8566	Flensborg‐Madsen 2011	3) S - not SR of RCTs (eg umbrella review)
#8567	Harrington 2010	1b) I - primary purpose is not related to alcohol use
#8537	DuMoulin 2010	1b) I - primary purpose is not related to alcohol use
#8539	Cooper 2013	1b) I - primary purpose is not related to alcohol use
#8540	York 2013	1b) I - primary purpose is not related to alcohol use
#6681	Maxwell 2018	1b) I - primary purpose is not related to alcohol use
#6682	Agrawal 2018	1b) I - primary purpose is not related to alcohol use
#6683	Jiang 2018	1b) I - primary purpose is not related to alcohol use
#6684	Trampush 2017	1b) I - primary purpose is not related to alcohol use
#6685	Legge 2018	1b) I - primary purpose is not related to alcohol use
#6686	Leider 2017	1b) I - primary purpose is not related to alcohol use
#6687	Kinner 2018	1b) I - primary purpose is not related to alcohol use
#6688	Crawford 2019	1b) I - primary purpose is not related to alcohol use
#6689	Roy 2018	1b) I - primary purpose is not related to alcohol use
#6690	Kahal 2018	1b) I - primary purpose is not related to alcohol use
#7063	Neils-Strunjas 2017	1b) I - primary purpose is not related to alcohol use
#7058	Warner 2016	1b) I - primary purpose is not related to alcohol use
#7059	Chen 2016	1b) I - primary purpose is not related to alcohol use
#893	Benson 2015	1a) I - no intervention (eg risk/incidence)
#892	Papadiochou 2020	1b) I - primary purpose is not related to alcohol use
#7083	Mallory 2016	1b) I - primary purpose is not related to alcohol use
#7091	Nikayin 2016	1b) I - primary purpose is not related to alcohol use
#7095	Ghosh 2017	1b) I - primary purpose is not related to alcohol use
#7096	Oud 2016	1b) I - primary purpose is not related to alcohol use
#7097	Hardwick 2015	1b) I - primary purpose is not related to alcohol use
#7098	Koola 2015	1b) I - primary purpose is not related to alcohol use
#7092	Omaki 2017	1b) I - primary purpose is not related to alcohol use
#7093	Regier 2017	1b) I - primary purpose is not related to alcohol use
#7094	Georgakis 2016	1b) I - primary purpose is not related to alcohol use
#7081	Koechlin 2017	1b) I - primary purpose is not related to alcohol use
#7090	Fariña 2017	1b) I - primary purpose is not related to alcohol use
#7082	Cardenas 2016	1b) I - primary purpose is not related to alcohol use
#7087	Bardhoshi 2016	1b) I - primary purpose is not related to alcohol use
#7099	Piras 2016	1b) I - primary purpose is not related to alcohol use
#7100	Brady 2016	1a) I - no intervention (eg risk/incidence)
#7176	Weaver 2016	1b) I - primary purpose is not related to alcohol use
#1031	Lahti 2005	1a) I - no intervention (eg risk/incidence)
#1034	Singal 2018	3) S - not SR of RCTs (eg umbrella review)
#7584	Beerens 2013	1b) I - primary purpose is not related to alcohol use
#7585	Kerrigan 2015	1b) I - primary purpose is not related to alcohol use
#7586	Kudchadkar 2014	1b) I - primary purpose is not related to alcohol use
#7587	Seys 2013	1b) I - primary purpose is not related to alcohol use
#7588	Clifford 2014	1b) I - primary purpose is not related to alcohol use
#7589	Fraser 2013	1b) I - primary purpose is not related to alcohol use
#7591	Dumas 2013	1b) I - primary purpose is not related to alcohol use
#7592	Zou 2013	1b) I - primary purpose is not related to alcohol use
#7593	Seifuddin 2013	1b) I - primary purpose is not related to alcohol use
#7594	Nickerson 2014	1b) I - primary purpose is not related to alcohol use
#7595	Stephens 2013	1b) I - primary purpose is not related to alcohol use
#7596	Rubinow 2015	1b) I - primary purpose is not related to alcohol use
#7597	Buckingham-Howes 2013	1b) I - primary purpose is not related to alcohol use
#7598	Beatty 2015	1b) I - primary purpose is not related to alcohol use
#7599	Williams 2015	1b) I - primary purpose is not related to alcohol use
#7600	Lissek 2014	1b) I - primary purpose is not related to alcohol use
#7601	Gilbert 2013	1b) I - primary purpose is not related to alcohol use
#7602	Wu 2014	1b) I - primary purpose is not related to alcohol use
#7603	Fonner 2014	1b) I - primary purpose is not related to alcohol use
#7604	Register-Brown 2014	1b) I - primary purpose is not related to alcohol use
#7605	Prieve 2015	1b) I - primary purpose is not related to alcohol use
#7606	Wissow 2014	1b) I - primary purpose is not related to alcohol use
#7607	Liu 2014	1b) I - primary purpose is not related to alcohol use
#7608	Lahti 2014	1b) I - primary purpose is not related to alcohol use
#7609	Kreis 2013	1b) I - primary purpose is not related to alcohol use
#9183	Arntz 2005	1b) I - primary purpose is not related to alcohol use
#9184	Hahn 2007	1b) I - primary purpose is not related to alcohol use
#9185	Dy 2008	1b) I - primary purpose is not related to alcohol use
#9186	Scheck 2005	1b) I - primary purpose is not related to alcohol use
#9187	Hashimoto 2008	1b) I - primary purpose is not related to alcohol use
#9188	Fagan 2007	1b) I - primary purpose is not related to alcohol use
#9189	Rood 2009	1b) I - primary purpose is not related to alcohol use
#9190	Arts 2008	1b) I - primary purpose is not related to alcohol use
#9191	Beatty 2007	1b) I - primary purpose is not related to alcohol use
#9192	deGraciaDominguez 2009	1b) I - primary purpose is not related to alcohol use
#9193	Ziegler-Graham 2008	1b) I - primary purpose is not related to alcohol use
#9194	Wethington 2008	1b) I - primary purpose is not related to alcohol use
#9195	CostaJr 2006	1b) I - primary purpose is not related to alcohol use
#9196	Morris 2009	1b) I - primary purpose is not related to alcohol use
#9197	Sullivan 2009	1b) I - primary purpose is not related to alcohol use
#9198	Viechtbauer 2007	1b) I - primary purpose is not related to alcohol use
#9199	vanOs 2009	1b) I - primary purpose is not related to alcohol use
#9200	Schretlen 2003	1b) I - primary purpose is not related to alcohol use
#9202	Harrison 2006	1b) I - primary purpose is not related to alcohol use
#9203	MacKenzie 2006	1b) I - primary purpose is not related to alcohol use
#9204	Kim-Cohen 2006	1b) I - primary purpose is not related to alcohol use
#9205	Guthrie 2007	1b) I - primary purpose is not related to alcohol use
#9141	Zangaro 2005	1b) I - primary purpose is not related to alcohol use
#9142	Ronckers 2005	1b) I - primary purpose is not related to alcohol use
#9143	Hoomans 2009	1b) I - primary purpose is not related to alcohol use
#2776	Widhiantara 2021	1b) I - primary purpose is not related to alcohol use
#2768	Maughan 2003	1b) I - primary purpose is not related to alcohol use
#3965	DeVreker 2016	1a) I - no intervention (eg risk/incidence)
#1343	Townsend 2002	1a) I - no intervention (eg risk/incidence)
#1344	Cai 2021	1b) I - primary purpose is not related to alcohol use
#1346	Singletary 2003	1a) I - no intervention (eg risk/incidence)
#1345	Bendtsen 2019	3) S - not SR of RCTs (eg umbrella review)
#1347	Witt 2013	1b) I - primary purpose is not related to alcohol use
#1348	Chambers 2016	3) S - not SR of RCTs (eg umbrella review)
#1349	Kehle-Forbes 2019	3) S - not SR of RCTs (eg umbrella review)
#1382	Noble 1998	1a) I - no intervention (eg risk/incidence)
#1384	Carrico 2016	1b) I - primary purpose is not related to alcohol use
#166	Ning 2020	1a) I - no intervention (eg risk/incidence)
#729	Manson 1992	1b) I - primary purpose is not related to alcohol use
#733	Twyman 2014	1b) I - primary purpose is not related to alcohol use
#734	Hirst 2017	1a) I - no intervention (eg risk/incidence)
#735	Srivastava 2017	1b) I - primary purpose is not related to alcohol use
#736	Gowing 2006	1b) I - primary purpose is not related to alcohol use
#731	Heng 2006	1a) I - no intervention (eg risk/incidence)
#3625	Langlois 2018	3) S - not SR of RCTs (eg umbrella review)
#3632	Hattingh 2018	3) S - not SR of RCTs (eg umbrella review)
#3635	PalmeroPicazo 2018	1b) I - primary purpose is not related to alcohol use
#3590	Gong 2018	1a) I - no intervention (eg risk/incidence)
#716	Hendershot 2009	1a) I - no intervention (eg risk/incidence)
#1351	Fink 2009	1b) I - primary purpose is not related to alcohol use
#1356	Shorter 2017	3) S - not SR of RCTs (eg umbrella review)
#1355	Toumbourou 2007	3) S - not SR of RCTs (eg umbrella review)
#3617		3) S - not SR of RCTs (eg umbrella review)
#726	AzevedoLDS 2021	1a) I - no intervention (eg risk/incidence)
#4192	Strömdahl 2015	1b) I - primary purpose is not related to alcohol use
#4187	Rodrigues 2015	1b) I - primary purpose is not related to alcohol use
#9530	Wilson 2003	1b) I - primary purpose is not related to alcohol use
#9531	Delespaul 2002	1b) I - primary purpose is not related to alcohol use
#9180	Cherney 2008	1b) I - primary purpose is not related to alcohol use
#9181	Mmari 2009	1b) I - primary purpose is not related to alcohol use
#9182	Barr 2003	1a) I - no intervention (eg risk/incidence)
#9152	Epstein 2005	1b) I - primary purpose is not related to alcohol use
#9153	VanHoorn 2003	1b) I - primary purpose is not related to alcohol use
#9154	Ruhé 2007	1b) I - primary purpose is not related to alcohol use
#9155	Slavin 2009	1b) I - primary purpose is not related to alcohol use
#9156	Chen 2008	1b) I - primary purpose is not related to alcohol use
#9300	Eccles 1988	1b) I - primary purpose is not related to alcohol use
#9301	Sammons 2001	1b) I - primary purpose is not related to alcohol use
#9302	Hertzman 2000	3) S - not SR of RCTs (eg umbrella review)
#9303	Witt 1997	1b) I - primary purpose is not related to alcohol use
#9304	Lecrubier 1996	1b) I - primary purpose is not related to alcohol use
#9305	Hinkle 2002	1b) I - primary purpose is not related to alcohol use
#9306	Gershon 1987	1b) I - primary purpose is not related to alcohol use
#9307	Yantis 1999	1b) I - primary purpose is not related to alcohol use
#9308	Peters 1990	1b) I - primary purpose is not related to alcohol use
#9309	Mosher 1987	1b) I - primary purpose is not related to alcohol use
#9310	Liu 2003	1b) I - primary purpose is not related to alcohol use
#9311	Louttit 1970	1b) I - primary purpose is not related to alcohol use
#9312	Stanley 1987	1b) I - primary purpose is not related to alcohol use
#9313	Gollub 1969	1b) I - primary purpose is not related to alcohol use
#9315	Mościcki 1989	1b) I - primary purpose is not related to alcohol use
#9386	Lister 1988	1b) I - primary purpose is not related to alcohol use
#9387	Haring 1993	1b) I - primary purpose is not related to alcohol use
#9388	Yabroff 2000	1b) I - primary purpose is not related to alcohol use
#9389	Parloff 1984	1b) I - primary purpose is not related to alcohol use
#9390	Saint-Cyr 2003	1b) I - primary purpose is not related to alcohol use
#9391	Farr 1988	1b) I - primary purpose is not related to alcohol use
#9392	Reid 1990	1b) I - primary purpose is not related to alcohol use
#9393	Snider 2003	1b) I - primary purpose is not related to alcohol use
#9394	Melchart 1999	1b) I - primary purpose is not related to alcohol use
#9395	Loewenstein 1991	1b) I - primary purpose is not related to alcohol use
#9396	Bacaltchuk 2000	1b) I - primary purpose is not related to alcohol use
#9397	Vitiello 2003	1b) I - primary purpose is not related to alcohol use
#9398	Stein 1986	1b) I - primary purpose is not related to alcohol use
#9399	Storr 2000	1a) I - no intervention (eg risk/incidence)
#3416	Cuomo 2019	1b) I - primary purpose is not related to alcohol use
#563	Crome 2018	3) S - not SR of RCTs (eg umbrella review)
#559	Rehm 2012	1a) I - no intervention (eg risk/incidence)
#649	Fischer 2019	1a) I - no intervention (eg risk/incidence)
#3626	Langlois 2018	3) S - not SR of RCTs (eg umbrella review)
#3638	Lucia 2018	1b) I - primary purpose is not related to alcohol use
#3593	Adams 2018	1b) I - primary purpose is not related to alcohol use
#3596	Simou 2018	1a) I - no intervention (eg risk/incidence)
#718	CruzELDD 2017	1a) I - no intervention (eg risk/incidence)
#721	Meque 2019	1a) I - no intervention (eg risk/incidence)
#722	DuijtsSFA 2017	1b) I - primary purpose is not related to alcohol use
#4196	Balanzá-Martínez 2015	1a) I - no intervention (eg risk/incidence)
#3627	Gupta 2018	1b) I - primary purpose is not related to alcohol use
#3586	Preve 2018	1b) I - primary purpose is not related to alcohol use
#3640	DerrickBary 2018	1b) I - primary purpose is not related to alcohol use
#631	Wiese 2000	1a) I - no intervention (eg risk/incidence)
#647	Valente 2003	1a) I - no intervention (eg risk/incidence)
#633	Vancampfort 2016	1a) I - no intervention (eg risk/incidence)
#640	Pachankis 2020	3) S - not SR of RCTs (eg umbrella review)
#636	O'Connell 2004	3) S - not SR of RCTs (eg umbrella review)
#641	Scott 2017	3) S - not SR of RCTs (eg umbrella review)
#643	Parker 2020	1a) I - no intervention (eg risk/incidence)
#634	BrownCRH 2018	1a) I - no intervention (eg risk/incidence)
#9342	Skolnick 1982	1b) I - primary purpose is not related to alcohol use
#6212	Navarri 2020	1a) I - no intervention (eg risk/incidence)
#8770	Dalenberg 2012	1b) I - primary purpose is not related to alcohol use
#7557	JohnsonJr 2013	1b) I - primary purpose is not related to alcohol use
#9127	Vrijhoef 2009	1b) I - primary purpose is not related to alcohol use
#6265	Ducharme 2020	1b) I - primary purpose is not related to alcohol use
#6267	Farmer 2021	1b) I - primary purpose is not related to alcohol use
#6182	Ling 2020	1b) I - primary purpose is not related to alcohol use
#9014	Russ 2005	1b) I - primary purpose is not related to alcohol use
#9015	Low 2004	1b) I - primary purpose is not related to alcohol use
#9019	Nederhof 2006	1b) I - primary purpose is not related to alcohol use
#9021	Bloch 2008	1b) I - primary purpose is not related to alcohol use
#9028	Malone 2005	1b) I - primary purpose is not related to alcohol use
#9016	Matza 2005	1b) I - primary purpose is not related to alcohol use
#9020	Ezzo 2005	1b) I - primary purpose is not related to alcohol use
#9025	Mularski 2007	1b) I - primary purpose is not related to alcohol use
#9030	Bokken 2009	1b) I - primary purpose is not related to alcohol use
#9024	Snider 2004	1b) I - primary purpose is not related to alcohol use
#9029	Lea 2005	1b) I - primary purpose is not related to alcohol use
#8503	Mueller 2010	1b) I - primary purpose is not related to alcohol use
#8504	Flaherty 2011	1b) I - primary purpose is not related to alcohol use
#8505	Tomcho 2012	1b) I - primary purpose is not related to alcohol use
#8506	Pangborn 2013	1b) I - primary purpose is not related to alcohol use
#8507	Byrd 2012	1b) I - primary purpose is not related to alcohol use
#8508	Kavšek 2010	1b) I - primary purpose is not related to alcohol use
#8510	Bril 2011	1b) I - primary purpose is not related to alcohol use
#8538	Roy 2013	1b) I - primary purpose is not related to alcohol use
#9146	Kohnert 2004	1b) I - primary purpose is not related to alcohol use
#9148	Mishara 2004	1b) I - primary purpose is not related to alcohol use
#9149	Kupka 2003	1b) I - primary purpose is not related to alcohol use
#9150	Vermeeren 2004	1b) I - primary purpose is not related to alcohol use
#9210	Slavin 2009	1b) I - primary purpose is not related to alcohol use
#9508	Glanzer 1963	1b) I - primary purpose is not related to alcohol use
#7636	Trahan 2014	1b) I - primary purpose is not related to alcohol use
#9207	Palmer 2005	1b) I - primary purpose is not related to alcohol use
#9208	Sternberg 2006	1b) I - primary purpose is not related to alcohol use
#9144	Davidson 2003	1b) I - primary purpose is not related to alcohol use
#7638	Han 2014	1b) I - primary purpose is not related to alcohol use
#9209	Bloch 2006	1b) I - primary purpose is not related to alcohol use
#7637	Ravens-Sieberer 2014	1b) I - primary purpose is not related to alcohol use
#7639	Richards 2013	1b) I - primary purpose is not related to alcohol use
#9245	Wolff 2009	1b) I - primary purpose is not related to alcohol use
#9145	Smits 2004	1b) I - primary purpose is not related to alcohol use
#9147	Shaikh 2008	1b) I - primary purpose is not related to alcohol use
#9151	Wiener 2007	1b) I - primary purpose is not related to alcohol use
#9244	Asherson 2008	1b) I - primary purpose is not related to alcohol use
#9507	Garwick 1992	1b) I - primary purpose is not related to alcohol use
#7635	Mead 2013	1b) I - primary purpose is not related to alcohol use
#9032	Fan 2005	1b) I - primary purpose is not related to alcohol use
#9324	Jones 1917	1b) I - primary purpose is not related to alcohol use
#9329	Siegel 1967	1b) I - primary purpose is not related to alcohol use
#9335	Finucane 1999	1b) I - primary purpose is not related to alcohol use
#9334	Berndt 1996	1b) I - primary purpose is not related to alcohol use
#9324	Jones 1917	1b) I - primary purpose is not related to alcohol use
#9367	Soeken 1995	1b) I - primary purpose is not related to alcohol use
#9366	Gardner 1995	1b) I - primary purpose is not related to alcohol use
#9379	Parascandola 2001	1b) I - primary purpose is not related to alcohol use
#9378	Murphy 1995	1b) I - primary purpose is not related to alcohol use
#9380	Diehl 1981	1b) I - primary purpose is not related to alcohol use
#9319	Jones 1917	1b) I - primary purpose is not related to alcohol use
#9325	Jones 1917	1b) I - primary purpose is not related to alcohol use
#9333	Blass 1999	1b) I - primary purpose is not related to alcohol use
#9338	David 2001	1b) I - primary purpose is not related to alcohol use
#9364	Munafò 2003	1b) I - primary purpose is not related to alcohol use
#9365	Hallmayer 2003	1b) I - primary purpose is not related to alcohol use
#8904	Krishnan 2005	1b) I - primary purpose is not related to alcohol use
#9031	Emrouznejad 2008	1b) I - primary purpose is not related to alcohol use
#8905	Lorenz 2005	1b) I - primary purpose is not related to alcohol use
#6258	Falconier 2020	1b) I - primary purpose is not related to alcohol use
#5815	Delgado 2020	1b) I - primary purpose is not related to alcohol use
#5825	Murray 2020	1b) I - primary purpose is not related to alcohol use
#5829	Nguyen 2019	1b) I - primary purpose is not related to alcohol use
#6208	Short 2020	1b) I - primary purpose is not related to alcohol use
#6224	Holleran 2020	1b) I - primary purpose is not related to alcohol use
#6279	Aten 2019	1b) I - primary purpose is not related to alcohol use
#9363	Trickett 1997	1b) I - primary purpose is not related to alcohol use
#9371	Najaka 2001	1b) I - primary purpose is not related to alcohol use
#9372	Burke 1984	1b) I - primary purpose is not related to alcohol use
#9384	Stierlin 1974	1b) I - primary purpose is not related to alcohol use
#9383	Miller 1974	1b) I - primary purpose is not related to alcohol use
#9385	Finsterbusch 1989	1b) I - primary purpose is not related to alcohol use
#8981	Post 2006	1b) I - primary purpose is not related to alcohol use
#8988	Bellon 2007	1b) I - primary purpose is not related to alcohol use
#8995	Kugathasan 2007	1b) I - primary purpose is not related to alcohol use
#8873	Razmy 2004	1b) I - primary purpose is not related to alcohol use
#8883	Reddy 2007	1b) I - primary purpose is not related to alcohol use
#8979	Rada 2005	1b) I - primary purpose is not related to alcohol use
#8991	Wardrop 2009	1b) I - primary purpose is not related to alcohol use
#6230	Liew 2020	1b) I - primary purpose is not related to alcohol use
#6231	Wethington 2020	1b) I - primary purpose is not related to alcohol use
#6229	Shen 2021	1b) I - primary purpose is not related to alcohol use
#6299	Li 2018	1b) I - primary purpose is not related to alcohol use
#8980	Scher 2009	1b) I - primary purpose is not related to alcohol use
#8990	Rutten 2005	1b) I - primary purpose is not related to alcohol use
#5932	Onaemo 2021	1b) I - primary purpose is not related to alcohol use
#5931	Saul 2020	1b) I - primary purpose is not related to alcohol use
#5903	Williams 2020	1b) I - primary purpose is not related to alcohol use
#6218	Bernard 2019	1b) I - primary purpose is not related to alcohol use
#6226	Laatsch 2020	1b) I - primary purpose is not related to alcohol use
#6228	Sapio 2020	1b) I - primary purpose is not related to alcohol use
#5938	Chua 2019	1b) I - primary purpose is not related to alcohol use
#8789	Hellstrom 2008	1b) I - primary purpose is not related to alcohol use
#5954	Breslin 2020	1b) I - primary purpose is not related to alcohol use
#5959	Paul 2019	1b) I - primary purpose is not related to alcohol use
#5961	Vidal 2020	1b) I - primary purpose is not related to alcohol use
#5962	Jones 2020	1b) I - primary purpose is not related to alcohol use
#6016	Nielson 2021	1b) I - primary purpose is not related to alcohol use
#8968	Lee 2007	1b) I - primary purpose is not related to alcohol use
#8970	Vossen 2009	1b) I - primary purpose is not related to alcohol use
#8974	Rice 2007	1b) I - primary purpose is not related to alcohol use
#8966	Liu 2009	1b) I - primary purpose is not related to alcohol use
#8329	Yildiz 2011	1b) I - primary purpose is not related to alcohol use
#8322	Stockman 2013	1b) I - primary purpose is not related to alcohol use
#3304	Lees	1a) I - no intervention (eg risk/incidence)
#3319	- Creswell	1b) I - primary purpose is not related to alcohol use
#3326	Dunn	1c) I - population level (eg law/awareness campaign)
#3144	Dodge	1a) I - no intervention (eg risk/incidence)
#3146	Jiang	1b) I - primary purpose is not related to alcohol use
#3306	Hollands	1c) I - population level (eg law/awareness campaign)
#3318	Rosner	2) O - not related to alcohol use or health outcome
#1613	Weissman	1b) I - primary purpose is not related to alcohol use
#1623	Soares	1b) I - primary purpose is not related to alcohol use
#1622	Fillmore	1b) I - primary purpose is not related to alcohol use
#3393	Kim	3) S - not SR of RCTs (eg umbrella review)
#3392	DelFabbro	1a) I - no intervention (eg risk/incidence)
#3127	Griffin	1a) I - no intervention (eg risk/incidence)
#3126	Lopez-Olivo	1b) I - primary purpose is not related to alcohol use
#3133	Cai	1b) I - primary purpose is not related to alcohol use
5132	Flint	1b) I - primary purpose is not related to alcohol use
3917	Brown	1b) I - primary purpose is not related to alcohol use
3947	Simpson	3) S - not SR of RCTs (eg umbrella review)
#1344	Cai	1b) I - primary purpose is not related to alcohol use
1345	Bendtsen	3) S - not SR of RCTs (eg umbrella review)
1346	Singletary	1a) I - no intervention (eg risk/incidence)
1347	Witt	1a) I - no intervention (eg risk/incidence)
1348	Chambers	1b) I - primary purpose is not related to alcohol use
1349	Kehle-Forbes	3) S - not SR of RCTs (eg umbrella review)
1382	Noble	1a) I - no intervention (eg risk/incidence)
1383	Todd	1b) I - primary purpose is not related to alcohol use
1439		2) O - not related to alcohol use or health outcome
1460		1c) I - population level (eg law/awareness campaign)
1494		1b) I - primary purpose is not related to alcohol use
1495		1b) I - primary purpose is not related to alcohol use
1496		1b) I - primary purpose is not related to alcohol use
1519		1b) I - primary purpose is not related to alcohol use
1520		1b) I - primary purpose is not related to alcohol use
1521		1b) I - primary purpose is not related to alcohol use
1522		1b) I - primary purpose is not related to alcohol use
1523		1c) I - population level (eg law/awareness campaign)
1524		1b) I - primary purpose is not related to alcohol use
1525		1b) I - primary purpose is not related to alcohol use
1526		1b) I - primary purpose is not related to alcohol use
1527		1b) I - primary purpose is not related to alcohol use
1528		1b) I - primary purpose is not related to alcohol use
1461		1b) I - primary purpose is not related to alcohol use
1462		1c) I - population level (eg law/awareness campaign)
1463		1b) I - primary purpose is not related to alcohol use
1465		1b) I - primary purpose is not related to alcohol use
1466		1b) I - primary purpose is not related to alcohol use
1467		1b) I - primary purpose is not related to alcohol use
1468		1b) I - primary purpose is not related to alcohol use
1469		1b) I - primary purpose is not related to alcohol use
5209		1b) I - primary purpose is not related to alcohol use
5210		1b) I - primary purpose is not related to alcohol use
5211		1b) I - primary purpose is not related to alcohol use
5214		3) S - not SR of RCTs (eg umbrella review)
2908		1b) I - primary purpose is not related to alcohol use
2909		3) S - not SR of RCTs (eg umbrella review)
2910		1b) I - primary purpose is not related to alcohol use
2911		1b) I - primary purpose is not related to alcohol use
2915		1b) I - primary purpose is not related to alcohol use
2917		1b) I - primary purpose is not related to alcohol use
2918		1a) I - no intervention (eg risk/incidence)
2923		1b) I - primary purpose is not related to alcohol use
2925		1b) I - primary purpose is not related to alcohol use
2928		1b) I - primary purpose is not related to alcohol use
2930		1b) I - primary purpose is not related to alcohol use
3017		3) S - not SR of RCTs (eg umbrella review)
4090		1b) I - primary purpose is not related to alcohol use
4095		1b) I - primary purpose is not related to alcohol use
4099		1a) I - no intervention (eg risk/incidence)
4101		1a) I - no intervention (eg risk/incidence)
2415		1b) I - primary purpose is not related to alcohol use
2416		1b) I - primary purpose is not related to alcohol use
2417		1b) I - primary purpose is not related to alcohol use
2418		1b) I - primary purpose is not related to alcohol use
2419		1b) I - primary purpose is not related to alcohol use
2420		1b) I - primary purpose is not related to alcohol use
2422		1b) I - primary purpose is not related to alcohol use
2423		1b) I - primary purpose is not related to alcohol use
2424		1b) I - primary purpose is not related to alcohol use
2425		1b) I - primary purpose is not related to alcohol use
2426		1b) I - primary purpose is not related to alcohol use
2427		1b) I - primary purpose is not related to alcohol use
2429		1b) I - primary purpose is not related to alcohol use
2431		1b) I - primary purpose is not related to alcohol use
2432		1b) I - primary purpose is not related to alcohol use
2433		1b) I - primary purpose is not related to alcohol use
2434		1b) I - primary purpose is not related to alcohol use
2435		1b) I - primary purpose is not related to alcohol use
2436		1b) I - primary purpose is not related to alcohol use
2437		1b) I - primary purpose is not related to alcohol use
2438		2) O - not related to alcohol use or health outcome
4857		3) S - not SR of RCTs (eg umbrella review)
3474		1b) I - primary purpose is not related to alcohol use
3479		1b) I - primary purpose is not related to alcohol use
3480		1b) I - primary purpose is not related to alcohol use
3484		1b) I - primary purpose is not related to alcohol use
3485		1b) I - primary purpose is not related to alcohol use
3487		1b) I - primary purpose is not related to alcohol use
3488		1b) I - primary purpose is not related to alcohol use
3489		1b) I - primary purpose is not related to alcohol use
3490		1b) I - primary purpose is not related to alcohol use
3491		1b) I - primary purpose is not related to alcohol use
3492		1b) I - primary purpose is not related to alcohol use
3493		1b) I - primary purpose is not related to alcohol use
3494		1b) I - primary purpose is not related to alcohol use
3495		1a) I - no intervention (eg risk/incidence)
3496		1b) I - primary purpose is not related to alcohol use
3498		2) O - not related to alcohol use or health outcome
3454		2) O - not related to alcohol use or health outcome
3455		1b) I - primary purpose is not related to alcohol use
3458		2) O - not related to alcohol use or health outcome
3460		1c) I - population level (eg law/awareness campaign)
3509		1b) I - primary purpose is not related to alcohol use
3513		1b) I - primary purpose is not related to alcohol use
3517		1b) I - primary purpose is not related to alcohol use
3518		1a) I - no intervention (eg risk/incidence)
3520		1b) I - primary purpose is not related to alcohol use
3521		1b) I - primary purpose is not related to alcohol use
3522		1b) I - primary purpose is not related to alcohol use
3527		1a) I - no intervention (eg risk/incidence)
4465		1b) I - primary purpose is not related to alcohol use
4466		1b) I - primary purpose is not related to alcohol use
4467		1b) I - primary purpose is not related to alcohol use
4468		1b) I - primary purpose is not related to alcohol use
4469		1b) I - primary purpose is not related to alcohol use
4471		1b) I - primary purpose is not related to alcohol use
4472		1a) I - no intervention (eg risk/incidence)
4473		1b) I - primary purpose is not related to alcohol use
4474		1b) I - primary purpose is not related to alcohol use
4475		1b) I - primary purpose is not related to alcohol use
4476		3) S - not SR of RCTs (eg umbrella review)
4478		1b) I - primary purpose is not related to alcohol use
4482		1b) I - primary purpose is not related to alcohol use
4486		2) O - not related to alcohol use or health outcome
4487		1b) I - primary purpose is not related to alcohol use
4488		1b) I - primary purpose is not related to alcohol use
4575		3) S - not SR of RCTs (eg umbrella review)
4579		3) S - not SR of RCTs (eg umbrella review)
4582		1b) I - primary purpose is not related to alcohol use
4587		1a) I - no intervention (eg risk/incidence)
4590		1b) I - primary purpose is not related to alcohol use
4593		1b) I - primary purpose is not related to alcohol use
4529		2) O - not related to alcohol use or health outcome
4530		1b) I - primary purpose is not related to alcohol use
3453		3) S - not SR of RCTs (eg umbrella review)
4531		1b) I - primary purpose is not related to alcohol use
4532		1a) I - no intervention (eg risk/incidence)
3977		3) S - not SR of RCTs (eg umbrella review)
3394		1b) I - primary purpose is not related to alcohol use
3398		1b) I - primary purpose is not related to alcohol use
3409		1b) I - primary purpose is not related to alcohol use
4214		1a) I - no intervention (eg risk/incidence)
4233		1b) I - primary purpose is not related to alcohol use
4237		1b) I - primary purpose is not related to alcohol use
4238		1b) I - primary purpose is not related to alcohol use
4240		1b) I - primary purpose is not related to alcohol use
4243		1b) I - primary purpose is not related to alcohol use
4244		1b) I - primary purpose is not related to alcohol use
4256		1b) I - primary purpose is not related to alcohol use
4249		1b) I - primary purpose is not related to alcohol use
4167		1b) I - primary purpose is not related to alcohol use
4168		1b) I - primary purpose is not related to alcohol use
5200		1b) I - primary purpose is not related to alcohol use
5203		1b) I - primary purpose is not related to alcohol use
5206		1b) I - primary purpose is not related to alcohol use
5208		1b) I - primary purpose is not related to alcohol use
4794		1b) I - primary purpose is not related to alcohol use
1470		1a) I - no intervention (eg risk/incidence)
1471		1b) I - primary purpose is not related to alcohol use
1472		1b) I - primary purpose is not related to alcohol use
1473		1b) I - primary purpose is not related to alcohol use
1474		2) O - not related to alcohol use or health outcome
1475		1b) I - primary purpose is not related to alcohol use
1476		1b) I - primary purpose is not related to alcohol use
1477		1b) I - primary purpose is not related to alcohol use
1479		1b) I - primary purpose is not related to alcohol use
2547		1b) I - primary purpose is not related to alcohol use
2548		1b) I - primary purpose is not related to alcohol use
2549		1b) I - primary purpose is not related to alcohol use
2550		1b) I - primary purpose is not related to alcohol use
2551		1b) I - primary purpose is not related to alcohol use
2552		1b) I - primary purpose is not related to alcohol use
2553		1a) I - no intervention (eg risk/incidence)
2554		1b) I - primary purpose is not related to alcohol use
2555		1b) I - primary purpose is not related to alcohol use
2556		1b) I - primary purpose is not related to alcohol use
2557		1b) I - primary purpose is not related to alcohol use
2558		1b) I - primary purpose is not related to alcohol use
2559		1b) I - primary purpose is not related to alcohol use
2560		1b) I - primary purpose is not related to alcohol use
2561		1b) I - primary purpose is not related to alcohol use
2410		2) O - not related to alcohol use or health outcome
2411		1b) I - primary purpose is not related to alcohol use
2412		1b) I - primary purpose is not related to alcohol use
2413		1b) I - primary purpose is not related to alcohol use
2414		1b) I - primary purpose is not related to alcohol use
2440		1b) I - primary purpose is not related to alcohol use
2441		1b) I - primary purpose is not related to alcohol use
2442		1b) I - primary purpose is not related to alcohol use
2443		1b) I - primary purpose is not related to alcohol use
2445		1b) I - primary purpose is not related to alcohol use
2446		1b) I - primary purpose is not related to alcohol use
2447		1b) I - primary purpose is not related to alcohol use
2448		1b) I - primary purpose is not related to alcohol use
2449		1b) I - primary purpose is not related to alcohol use
2450		1b) I - primary purpose is not related to alcohol use
2542		1b) I - primary purpose is not related to alcohol use
2543		1b) I - primary purpose is not related to alcohol use
2454		1b) I - primary purpose is not related to alcohol use
2455		3) S - not SR of RCTs (eg umbrella review)
2456		1b) I - primary purpose is not related to alcohol use
2457		1b) I - primary purpose is not related to alcohol use
2458		2) O - not related to alcohol use or health outcome
2459		1b) I - primary purpose is not related to alcohol use
3532		1b) I - primary purpose is not related to alcohol use
3534		1b) I - primary purpose is not related to alcohol use
3537		1b) I - primary purpose is not related to alcohol use
3539		2) O - not related to alcohol use or health outcome
3540		2) O - not related to alcohol use or health outcome
3542		1b) I - primary purpose is not related to alcohol use
3543		1a) I - no intervention (eg risk/incidence)
3544		1b) I - primary purpose is not related to alcohol use
3545		1b) I - primary purpose is not related to alcohol use
3546		1b) I - primary purpose is not related to alcohol use
3550		1b) I - primary purpose is not related to alcohol use
3552		1b) I - primary purpose is not related to alcohol use
3553		1b) I - primary purpose is not related to alcohol use
3555		1b) I - primary purpose is not related to alcohol use
3556		2) O - not related to alcohol use or health outcome
2274		1b) I - primary purpose is not related to alcohol use
2275		1b) I - primary purpose is not related to alcohol use
2276		1b) I - primary purpose is not related to alcohol use
2279		1b) I - primary purpose is not related to alcohol use
2282		1b) I - primary purpose is not related to alcohol use
2284		1b) I - primary purpose is not related to alcohol use
2285		1b) I - primary purpose is not related to alcohol use
2286		1b) I - primary purpose is not related to alcohol use
2304		1b) I - primary purpose is not related to alcohol use
2305		1a) I - no intervention (eg risk/incidence)
2306		1b) I - primary purpose is not related to alcohol use
2307		1b) I - primary purpose is not related to alcohol use
2308		1b) I - primary purpose is not related to alcohol use
2309		1b) I - primary purpose is not related to alcohol use
2310		1b) I - primary purpose is not related to alcohol use
2311		3) S - not SR of RCTs (eg umbrella review)
2312		1b) I - primary purpose is not related to alcohol use
2313		1b) I - primary purpose is not related to alcohol use
2314		1b) I - primary purpose is not related to alcohol use
2332		1b) I - primary purpose is not related to alcohol use
2333		1b) I - primary purpose is not related to alcohol use
2334		1b) I - primary purpose is not related to alcohol use
2335		1b) I - primary purpose is not related to alcohol use
2336		1b) I - primary purpose is not related to alcohol use
2337		1b) I - primary purpose is not related to alcohol use
2358		1b) I - primary purpose is not related to alcohol use
2359		1b) I - primary purpose is not related to alcohol use
2360		1b) I - primary purpose is not related to alcohol use
2361		1b) I - primary purpose is not related to alcohol use
2362		1b) I - primary purpose is not related to alcohol use
2363		1b) I - primary purpose is not related to alcohol use
2364		1b) I - primary purpose is not related to alcohol use
2366		1b) I - primary purpose is not related to alcohol use
2367		1b) I - primary purpose is not related to alcohol use
2368		1b) I - primary purpose is not related to alcohol use
2369		1b) I - primary purpose is not related to alcohol use
2371		1b) I - primary purpose is not related to alcohol use
2372		1b) I - primary purpose is not related to alcohol use
2373		1a) I - no intervention (eg risk/incidence)
2374		1b) I - primary purpose is not related to alcohol use
2375		1b) I - primary purpose is not related to alcohol use
2376		1b) I - primary purpose is not related to alcohol use
2377		1b) I - primary purpose is not related to alcohol use
2378		1b) I - primary purpose is not related to alcohol use
2379		1b) I - primary purpose is not related to alcohol use
2380		1b) I - primary purpose is not related to alcohol use
2381		1b) I - primary purpose is not related to alcohol use
2382		1b) I - primary purpose is not related to alcohol use
5593		1b) I - primary purpose is not related to alcohol use
5684		1b) I - primary purpose is not related to alcohol use
5685		1b) I - primary purpose is not related to alcohol use
5688		1b) I - primary purpose is not related to alcohol use
5690		1b) I - primary purpose is not related to alcohol use
5691		1b) I - primary purpose is not related to alcohol use
5694		1b) I - primary purpose is not related to alcohol use
5695		1b) I - primary purpose is not related to alcohol use
5696		1b) I - primary purpose is not related to alcohol use
5697		1b) I - primary purpose is not related to alcohol use
5698		1b) I - primary purpose is not related to alcohol use
5700		1b) I - primary purpose is not related to alcohol use
5701		1b) I - primary purpose is not related to alcohol use
5703		1b) I - primary purpose is not related to alcohol use
5704		1b) I - primary purpose is not related to alcohol use
5705		1b) I - primary purpose is not related to alcohol use
5706		1b) I - primary purpose is not related to alcohol use
5709		1b) I - primary purpose is not related to alcohol use
5710		1b) I - primary purpose is not related to alcohol use
5715		1b) I - primary purpose is not related to alcohol use
5716		1b) I - primary purpose is not related to alcohol use
5717		1b) I - primary purpose is not related to alcohol use
5721		1b) I - primary purpose is not related to alcohol use
5651		1b) I - primary purpose is not related to alcohol use
5652		1b) I - primary purpose is not related to alcohol use
5654		1b) I - primary purpose is not related to alcohol use
5655		1b) I - primary purpose is not related to alcohol use
5656		1b) I - primary purpose is not related to alcohol use
5659		1b) I - primary purpose is not related to alcohol use
5662		1b) I - primary purpose is not related to alcohol use
5665		1b) I - primary purpose is not related to alcohol use
5668		1b) I - primary purpose is not related to alcohol use
5669		1b) I - primary purpose is not related to alcohol use
5673		1b) I - primary purpose is not related to alcohol use
5674		1b) I - primary purpose is not related to alcohol use
5676		1b) I - primary purpose is not related to alcohol use
5678		1b) I - primary purpose is not related to alcohol use
5679		1b) I - primary purpose is not related to alcohol use
5681		1b) I - primary purpose is not related to alcohol use
5636		1b) I - primary purpose is not related to alcohol use
5641		1b) I - primary purpose is not related to alcohol use
5642		1b) I - primary purpose is not related to alcohol use
5645		1b) I - primary purpose is not related to alcohol use
5646		1b) I - primary purpose is not related to alcohol use
5648		1b) I - primary purpose is not related to alcohol use
393		2) O - not related to alcohol use or health outcome
395		3) S - not SR of RCTs (eg umbrella review)
397		3) S - not SR of RCTs (eg umbrella review)
400		3) S - not SR of RCTs (eg umbrella review)
5624		1b) I - primary purpose is not related to alcohol use
407		3) S - not SR of RCTs (eg umbrella review)
409		3) S - not SR of RCTs (eg umbrella review)
446		3) S - not SR of RCTs (eg umbrella review)
6401		1b) I - primary purpose is not related to alcohol use
6402		1b) I - primary purpose is not related to alcohol use
6403		1b) I - primary purpose is not related to alcohol use
6404		1b) I - primary purpose is not related to alcohol use
6405		1b) I - primary purpose is not related to alcohol use
6406		1b) I - primary purpose is not related to alcohol use
6407		1b) I - primary purpose is not related to alcohol use
6408		1b) I - primary purpose is not related to alcohol use
6409		1b) I - primary purpose is not related to alcohol use
6410		1b) I - primary purpose is not related to alcohol use
6411		1b) I - primary purpose is not related to alcohol use
6482		1b) I - primary purpose is not related to alcohol use
6483		1b) I - primary purpose is not related to alcohol use
6484		1b) I - primary purpose is not related to alcohol use
6485		1b) I - primary purpose is not related to alcohol use
6486		1b) I - primary purpose is not related to alcohol use
6487		1b) I - primary purpose is not related to alcohol use
2351		1b) I - primary purpose is not related to alcohol use
2352		1b) I - primary purpose is not related to alcohol use
2353		1b) I - primary purpose is not related to alcohol use
2354		1b) I - primary purpose is not related to alcohol use
2355		1b) I - primary purpose is not related to alcohol use
2356		1b) I - primary purpose is not related to alcohol use
2357		1b) I - primary purpose is not related to alcohol use
2383		1b) I - primary purpose is not related to alcohol use
2384		1b) I - primary purpose is not related to alcohol use
2385		1b) I - primary purpose is not related to alcohol use
2386		1b) I - primary purpose is not related to alcohol use
2388		1b) I - primary purpose is not related to alcohol use
2389		1b) I - primary purpose is not related to alcohol use
2390		1b) I - primary purpose is not related to alcohol use
2391		1b) I - primary purpose is not related to alcohol use
2392		1b) I - primary purpose is not related to alcohol use
2393		1b) I - primary purpose is not related to alcohol use
2394		1b) I - primary purpose is not related to alcohol use
2395		1b) I - primary purpose is not related to alcohol use
2396		1b) I - primary purpose is not related to alcohol use
2397		1b) I - primary purpose is not related to alcohol use
2398		1b) I - primary purpose is not related to alcohol use
2399		1b) I - primary purpose is not related to alcohol use
2315		1b) I - primary purpose is not related to alcohol use
5751		1b) I - primary purpose is not related to alcohol use
5752		1b) I - primary purpose is not related to alcohol use
5753		1b) I - primary purpose is not related to alcohol use
5650		1b) I - primary purpose is not related to alcohol use
5596		1b) I - primary purpose is not related to alcohol use
5606		1b) I - primary purpose is not related to alcohol use
5607		1b) I - primary purpose is not related to alcohol use
5608		1b) I - primary purpose is not related to alcohol use
5618		1b) I - primary purpose is not related to alcohol use
5621		1b) I - primary purpose is not related to alcohol use
6444		1b) I - primary purpose is not related to alcohol use
6445		1b) I - primary purpose is not related to alcohol use
6446		1b) I - primary purpose is not related to alcohol use
6447		1b) I - primary purpose is not related to alcohol use
6448		1b) I - primary purpose is not related to alcohol use
6450		1b) I - primary purpose is not related to alcohol use
6451		1a) I - no intervention (eg risk/incidence)
6452		1b) I - primary purpose is not related to alcohol use
6478		1b) I - primary purpose is not related to alcohol use
6479		1b) I - primary purpose is not related to alcohol use
6480		1b) I - primary purpose is not related to alcohol use
6481		1b) I - primary purpose is not related to alcohol use
6380		1b) I - primary purpose is not related to alcohol use
6381		1b) I - primary purpose is not related to alcohol use
452		1b) I - primary purpose is not related to alcohol use
454		1b) I - primary purpose is not related to alcohol use
455		1a) I - no intervention (eg risk/incidence)
456		1a) I - no intervention (eg risk/incidence)
458		1b) I - primary purpose is not related to alcohol use
461		3) S - not SR of RCTs (eg umbrella review)
462		3) S - not SR of RCTs (eg umbrella review)
463		1b) I - primary purpose is not related to alcohol use
465		3) S - not SR of RCTs (eg umbrella review)
466		3) S - not SR of RCTs (eg umbrella review)
467		1b) I - primary purpose is not related to alcohol use
468		1a) I - no intervention (eg risk/incidence)
469		3) S - not SR of RCTs (eg umbrella review)
471		1a) I - no intervention (eg risk/incidence)
473		3) S - not SR of RCTs (eg umbrella review)
426		1a) I - no intervention (eg risk/incidence)
428		1a) I - no intervention (eg risk/incidence)
431		3) S - not SR of RCTs (eg umbrella review)
432		3) S - not SR of RCTs (eg umbrella review)
433		3) S - not SR of RCTs (eg umbrella review)
435		1b) I - primary purpose is not related to alcohol use
436		1b) I - primary purpose is not related to alcohol use
1217		1a) I - no intervention (eg risk/incidence)
1219		1b) I - primary purpose is not related to alcohol use
1220		1b) I - primary purpose is not related to alcohol use
1221		1b) I - primary purpose is not related to alcohol use
1222		3) S - not SR of RCTs (eg umbrella review)
1223		1b) I - primary purpose is not related to alcohol use
1224		3) S - not SR of RCTs (eg umbrella review)
1225		1b) I - primary purpose is not related to alcohol use
1227		1b) I - primary purpose is not related to alcohol use
1150		1b) I - primary purpose is not related to alcohol use
1151		1b) I - primary purpose is not related to alcohol use
1152		1b) I - primary purpose is not related to alcohol use
1153		1a) I - no intervention (eg risk/incidence)
1154		1b) I - primary purpose is not related to alcohol use
1155		2) O - not related to alcohol use or health outcome
1159		1b) I - primary purpose is not related to alcohol use
1160		1b) I - primary purpose is not related to alcohol use
1161		1b) I - primary purpose is not related to alcohol use
1162		1b) I - primary purpose is not related to alcohol use
1165		1b) I - primary purpose is not related to alcohol use
1168		1b) I - primary purpose is not related to alcohol use
1169		1b) I - primary purpose is not related to alcohol use
1171		1b) I - primary purpose is not related to alcohol use
1172		1a) I - no intervention (eg risk/incidence)
1173		1a) I - no intervention (eg risk/incidence)
1273		1b) I - primary purpose is not related to alcohol use
1274		1b) I - primary purpose is not related to alcohol use
1276		1b) I - primary purpose is not related to alcohol use
1277		1b) I - primary purpose is not related to alcohol use
1279		1b) I - primary purpose is not related to alcohol use
2316		1b) I - primary purpose is not related to alcohol use
2317		1b) I - primary purpose is not related to alcohol use
2318		1a) I - no intervention (eg risk/incidence)
2319		1b) I - primary purpose is not related to alcohol use
2320		1b) I - primary purpose is not related to alcohol use
2321		1b) I - primary purpose is not related to alcohol use
2322		1b) I - primary purpose is not related to alcohol use
2323		1b) I - primary purpose is not related to alcohol use
2324		1b) I - primary purpose is not related to alcohol use
2325		1b) I - primary purpose is not related to alcohol use
2326		1b) I - primary purpose is not related to alcohol use
2327		1b) I - primary purpose is not related to alcohol use
2328		1b) I - primary purpose is not related to alcohol use
2329		1b) I - primary purpose is not related to alcohol use
2330		1b) I - primary purpose is not related to alcohol use
2331		1b) I - primary purpose is not related to alcohol use
256		2) O - not related to alcohol use or health outcome
259		1a) I - no intervention (eg risk/incidence)
263		1b) I - primary purpose is not related to alcohol use
6382		1b) I - primary purpose is not related to alcohol use
6383		1b) I - primary purpose is not related to alcohol use
6384		1b) I - primary purpose is not related to alcohol use
6385		1b) I - primary purpose is not related to alcohol use
6386		1b) I - primary purpose is not related to alcohol use
6387		1b) I - primary purpose is not related to alcohol use
6388		1b) I - primary purpose is not related to alcohol use
6389		1b) I - primary purpose is not related to alcohol use
6390		1b) I - primary purpose is not related to alcohol use
6391		1b) I - primary purpose is not related to alcohol use
6392		1b) I - primary purpose is not related to alcohol use
6393		1b) I - primary purpose is not related to alcohol use
6394		1b) I - primary purpose is not related to alcohol use
6395		1b) I - primary purpose is not related to alcohol use
6396		1b) I - primary purpose is not related to alcohol use
6397		1b) I - primary purpose is not related to alcohol use
6398		1b) I - primary purpose is not related to alcohol use
6399		1b) I - primary purpose is not related to alcohol use
6412		1b) I - primary purpose is not related to alcohol use
6413		1b) I - primary purpose is not related to alcohol use
6414		1b) I - primary purpose is not related to alcohol use
6415		1b) I - primary purpose is not related to alcohol use
6417		1b) I - primary purpose is not related to alcohol use
6418		1b) I - primary purpose is not related to alcohol use
6333		1b) I - primary purpose is not related to alcohol use
6334		1b) I - primary purpose is not related to alcohol use
6335		1b) I - primary purpose is not related to alcohol use
6336		1b) I - primary purpose is not related to alcohol use
6337		1b) I - primary purpose is not related to alcohol use
6515		1b) I - primary purpose is not related to alcohol use
6516		1b) I - primary purpose is not related to alcohol use
6517		1b) I - primary purpose is not related to alcohol use
6519		1b) I - primary purpose is not related to alcohol use
6520		1b) I - primary purpose is not related to alcohol use
6521		1b) I - primary purpose is not related to alcohol use
6522		1b) I - primary purpose is not related to alcohol use
6523		1b) I - primary purpose is not related to alcohol use
6524		1b) I - primary purpose is not related to alcohol use
6525		1b) I - primary purpose is not related to alcohol use
6526		1b) I - primary purpose is not related to alcohol use
6527		1b) I - primary purpose is not related to alcohol use
6528		1b) I - primary purpose is not related to alcohol use
6529		1b) I - primary purpose is not related to alcohol use
6530		1b) I - primary purpose is not related to alcohol use
6531		1b) I - primary purpose is not related to alcohol use
6532		1b) I - primary purpose is not related to alcohol use
6534		1b) I - primary purpose is not related to alcohol use
6535		1b) I - primary purpose is not related to alcohol use
1266		1b) I - primary purpose is not related to alcohol use
1267		1b) I - primary purpose is not related to alcohol use
1268		1b) I - primary purpose is not related to alcohol use
1272		1a) I - no intervention (eg risk/incidence)
385		3) S - not SR of RCTs (eg umbrella review)
388		3) S - not SR of RCTs (eg umbrella review)
389		3) S - not SR of RCTs (eg umbrella review)
392		3) S - not SR of RCTs (eg umbrella review)
477		3) S - not SR of RCTs (eg umbrella review)
478		3) S - not SR of RCTs (eg umbrella review)
347		3) S - not SR of RCTs (eg umbrella review)
7197		1b) I - primary purpose is not related to alcohol use
7198		1b) I - primary purpose is not related to alcohol use
7199		1b) I - primary purpose is not related to alcohol use
7200		1b) I - primary purpose is not related to alcohol use
7201		1b) I - primary purpose is not related to alcohol use
7202		1b) I - primary purpose is not related to alcohol use
7203		1b) I - primary purpose is not related to alcohol use
7204		1b) I - primary purpose is not related to alcohol use
7205		1b) I - primary purpose is not related to alcohol use
7206		1b) I - primary purpose is not related to alcohol use
7207		1b) I - primary purpose is not related to alcohol use
7208		1b) I - primary purpose is not related to alcohol use
7209		1b) I - primary purpose is not related to alcohol use
7210		1b) I - primary purpose is not related to alcohol use
7211		1b) I - primary purpose is not related to alcohol use
7212		1b) I - primary purpose is not related to alcohol use
7213		1b) I - primary purpose is not related to alcohol use
7214		1b) I - primary purpose is not related to alcohol use
7215		1b) I - primary purpose is not related to alcohol use
7216		1b) I - primary purpose is not related to alcohol use
7217		1b) I - primary purpose is not related to alcohol use
7218		1b) I - primary purpose is not related to alcohol use
7219		1b) I - primary purpose is not related to alcohol use
7220		1b) I - primary purpose is not related to alcohol use
7221		1b) I - primary purpose is not related to alcohol use
7138		1b) I - primary purpose is not related to alcohol use
7139		1b) I - primary purpose is not related to alcohol use
7140		1b) I - primary purpose is not related to alcohol use
7141		1b) I - primary purpose is not related to alcohol use
7142		1b) I - primary purpose is not related to alcohol use
7143		1b) I - primary purpose is not related to alcohol use
7144		1b) I - primary purpose is not related to alcohol use
7145		1b) I - primary purpose is not related to alcohol use
7146		1b) I - primary purpose is not related to alcohol use
7147		1b) I - primary purpose is not related to alcohol use
7148		1b) I - primary purpose is not related to alcohol use
7149		1b) I - primary purpose is not related to alcohol use
7150		1b) I - primary purpose is not related to alcohol use
7151		1b) I - primary purpose is not related to alcohol use
7152		1b) I - primary purpose is not related to alcohol use
7153		1b) I - primary purpose is not related to alcohol use
7154		1b) I - primary purpose is not related to alcohol use
7155		1b) I - primary purpose is not related to alcohol use
7156		1b) I - primary purpose is not related to alcohol use
7157		1b) I - primary purpose is not related to alcohol use
7158		1b) I - primary purpose is not related to alcohol use
7159		1b) I - primary purpose is not related to alcohol use
7160		1b) I - primary purpose is not related to alcohol use
7161		1b) I - primary purpose is not related to alcohol use
7162		1b) I - primary purpose is not related to alcohol use
1811		1b) I - primary purpose is not related to alcohol use
1812		1b) I - primary purpose is not related to alcohol use
1813		1a) I - no intervention (eg risk/incidence)
1815		1b) I - primary purpose is not related to alcohol use
1816		1b) I - primary purpose is not related to alcohol use
1818		1b) I - primary purpose is not related to alcohol use
1819		1b) I - primary purpose is not related to alcohol use
1821		1b) I - primary purpose is not related to alcohol use
1822		1b) I - primary purpose is not related to alcohol use
1823		1b) I - primary purpose is not related to alcohol use
1824		2) O - not related to alcohol use or health outcome
1825		1b) I - primary purpose is not related to alcohol use
1827		1b) I - primary purpose is not related to alcohol use
1953		1b) I - primary purpose is not related to alcohol use
1954		1b) I - primary purpose is not related to alcohol use
1955		1b) I - primary purpose is not related to alcohol use
1956		1b) I - primary purpose is not related to alcohol use
1957		1b) I - primary purpose is not related to alcohol use
1959		1b) I - primary purpose is not related to alcohol use
1960		1c) I - population level (eg law/awareness campaign)
1906		1b) I - primary purpose is not related to alcohol use
3216		3) S - not SR of RCTs (eg umbrella review)
3218		1c) I - population level (eg law/awareness campaign)
3219		1b) I - primary purpose is not related to alcohol use
3221		2) O - not related to alcohol use or health outcome
3225		1b) I - primary purpose is not related to alcohol use
3227		1b) I - primary purpose is not related to alcohol use
3228		1b) I - primary purpose is not related to alcohol use
3230		1b) I - primary purpose is not related to alcohol use
3232		2) O - not related to alcohol use or health outcome
3233		1b) I - primary purpose is not related to alcohol use
3236		1b) I - primary purpose is not related to alcohol use
3245		1b) I - primary purpose is not related to alcohol use
3246		1b) I - primary purpose is not related to alcohol use
3247		1b) I - primary purpose is not related to alcohol use
3248		1a) I - no intervention (eg risk/incidence)
3252		1b) I - primary purpose is not related to alcohol use
3261		3) S - not SR of RCTs (eg umbrella review)
3262		1b) I - primary purpose is not related to alcohol use
3267		2) O - not related to alcohol use or health outcome
3271		1b) I - primary purpose is not related to alcohol use
3272		1b) I - primary purpose is not related to alcohol use
5462		2) O - not related to alcohol use or health outcome
5396		1b) I - primary purpose is not related to alcohol use
5398		2) O - not related to alcohol use or health outcome
5400		1b) I - primary purpose is not related to alcohol use
5401		1b) I - primary purpose is not related to alcohol use
5402		3) S - not SR of RCTs (eg umbrella review)
5403		1b) I - primary purpose is not related to alcohol use
5406		1b) I - primary purpose is not related to alcohol use
5407		1a) I - no intervention (eg risk/incidence)
5408		1a) I - no intervention (eg risk/incidence)
5409		1a) I - no intervention (eg risk/incidence)
5411		1a) I - no intervention (eg risk/incidence)
5412		1b) I - primary purpose is not related to alcohol use
5414		1b) I - primary purpose is not related to alcohol use
5415		1a) I - no intervention (eg risk/incidence)
5416		1b) I - primary purpose is not related to alcohol use
5417		1b) I - primary purpose is not related to alcohol use
5418		1b) I - primary purpose is not related to alcohol use
5420		1b) I - primary purpose is not related to alcohol use
5422		3) S - not SR of RCTs (eg umbrella review)
6156		1b) I - primary purpose is not related to alcohol use
6157		1b) I - primary purpose is not related to alcohol use
8577		1b) I - primary purpose is not related to alcohol use
8578		1b) I - primary purpose is not related to alcohol use
8579		1b) I - primary purpose is not related to alcohol use
8580		1b) I - primary purpose is not related to alcohol use
8581		1b) I - primary purpose is not related to alcohol use
8582		1b) I - primary purpose is not related to alcohol use
8583		1b) I - primary purpose is not related to alcohol use
8584		1b) I - primary purpose is not related to alcohol use
8585		1b) I - primary purpose is not related to alcohol use
8587		1b) I - primary purpose is not related to alcohol use
8588		1b) I - primary purpose is not related to alcohol use
8589		1b) I - primary purpose is not related to alcohol use
8590		1b) I - primary purpose is not related to alcohol use
8650		1b) I - primary purpose is not related to alcohol use
8651		1b) I - primary purpose is not related to alcohol use
8652		1b) I - primary purpose is not related to alcohol use
8653		1b) I - primary purpose is not related to alcohol use
8654		1b) I - primary purpose is not related to alcohol use
8655		1b) I - primary purpose is not related to alcohol use
8656		1b) I - primary purpose is not related to alcohol use
8657		1b) I - primary purpose is not related to alcohol use
8658		1b) I - primary purpose is not related to alcohol use
8659		1b) I - primary purpose is not related to alcohol use
8660		1b) I - primary purpose is not related to alcohol use
8686		1b) I - primary purpose is not related to alcohol use
8687		1b) I - primary purpose is not related to alcohol use
8592		1b) I - primary purpose is not related to alcohol use
8593		1b) I - primary purpose is not related to alcohol use
8594		1b) I - primary purpose is not related to alcohol use
8595		1b) I - primary purpose is not related to alcohol use
8596		1b) I - primary purpose is not related to alcohol use
8597		1b) I - primary purpose is not related to alcohol use
8598		1b) I - primary purpose is not related to alcohol use
8599		1b) I - primary purpose is not related to alcohol use
8600		1b) I - primary purpose is not related to alcohol use
8601		1b) I - primary purpose is not related to alcohol use
8602		1b) I - primary purpose is not related to alcohol use
8603		1b) I - primary purpose is not related to alcohol use
8604		1b) I - primary purpose is not related to alcohol use
8605		1b) I - primary purpose is not related to alcohol use
8606		1b) I - primary purpose is not related to alcohol use
8607		1b) I - primary purpose is not related to alcohol use
8608		1b) I - primary purpose is not related to alcohol use
8609		1b) I - primary purpose is not related to alcohol use
8610		1b) I - primary purpose is not related to alcohol use
8611		1b) I - primary purpose is not related to alcohol use
8612		1b) I - primary purpose is not related to alcohol use
8613		1b) I - primary purpose is not related to alcohol use
8614		1b) I - primary purpose is not related to alcohol use
8690		1b) I - primary purpose is not related to alcohol use
8691		1b) I - primary purpose is not related to alcohol use
8692		1b) I - primary purpose is not related to alcohol use
8693		1b) I - primary purpose is not related to alcohol use
8694		1b) I - primary purpose is not related to alcohol use
8695		1b) I - primary purpose is not related to alcohol use
8696		1b) I - primary purpose is not related to alcohol use
8697		1b) I - primary purpose is not related to alcohol use
8698		1b) I - primary purpose is not related to alcohol use
8699		1b) I - primary purpose is not related to alcohol use
[truncated: 11,264 more rows]
